# Supplementary material for: 6,6′-Dimethyl-2,2′-[imidazolidine-1,3-diyl­bis(methyl­ene)]diphenol
Source: Acta Crystallogr Sect E Struct Rep Online. 2014 Feb 5;70(Pt 3):o243. doi: 10.1107/S1600536814002128 (PMC3998388; doi:10.1107/S1600536814002128)
Supplement: Supplementary file 1 [file e-70-0o243-sup1.cif]

##############################################################################
#                                                                            #
# This CIF contains the data in a paper accepted for publication in          #
# Acta Crystallographica Section E. It conforms to the requirements of       #
# Notes for Authors for Acta Crystallographica Section E, and has been       #
# peer reviewed under the auspices of the IUCr Commission on Journals.       #
#                                                                            #
# Full details of the Crystallographic Information File format               #
# are given in the paper "The Crystallographic Information File (CIF):       #
# a New Standard Archive File for Crystallography" by S. R. Hall, F. H.      #
# Allen and I. D. Brown [Acta Cryst. (1991), A47, 655-685].                  #
#                                                                            #
# The current version of the core CIF dictionary is obtainable from          #
# ftp://ftp.iucr.org/pub/cif_core.dic.                                       #
#                                                                            #
# Software is freely available for graphical display of the structure(s)     #
# in this CIF. For information consult the CIF software page                 #
# http://www.iucr.org/resources/cif/software.                                #
#                                                                            #
# This file may be used for bona fide research purposes within the           #
# scientific community so long as proper attribution is given to the journal # 
# article from which it was obtained.                                        #
#                                                                            #
##############################################################################
data_I
_audit_creation_method     SHELXL-97
_database_code_depnum_ccdc_archive     'CCDC 984201'
_chemical_name_systematic
;
6,6'-Dimethyl-2,2'-[imidazolidine-1,3-diylbis(methylene)]diphenol
;
_chemical_name_common     ?
_chemical_formula_moiety     'C19 H24 N2 O2'
_chemical_formula_sum     'C19 H24 N2 O2'
_chemical_formula_iupac     'C19 H24 N2 O2'
_chemical_formula_weight     312.40
_chemical_melting_point     ?
_chemical_melting_point_gt     403
_chemical_melting_point_lt     404
_space_group_crystal_system     monoclinic
_space_group_name_H-M_alt     'P 21/c'
_space_group_name_Hall     '-P 2ybc'
loop_
    _symmetry_equiv_pos_as_xyz
    'x, y, z'
    '-x, y+1/2, -z+1/2'
    '-x, -y, -z'
    'x, -y-1/2, z-1/2'
_cell_length_a     12.6271(11)
_cell_length_b     13.5780(9)
_cell_length_c     10.1997(9)
_cell_angle_alpha     90.00
_cell_angle_beta     107.940(7)
_cell_angle_gamma     90.00
_cell_volume     1663.7(2)
_cell_formula_units_Z     4
_cell_measurement_reflns_used     17856
_cell_measurement_theta_min     3.39
_cell_measurement_theta_max     26.26
_cell_measurement_temperature     173(2)
_cell_special_details     ?
_exptl_crystal_description     needle
_exptl_crystal_colour     'brown'
_exptl_crystal_size_max     0.33
_exptl_crystal_size_mid     0.13
_exptl_crystal_size_min     0.12
_exptl_crystal_density_diffrn     1.247
_exptl_crystal_density_meas     ?
_exptl_crystal_density_method     'not measured'
_exptl_crystal_F_000     672
_exptl_absorpt_coefficient_mu     0.081
_exptl_absorpt_correction_type     multi-scan
_exptl_absorpt_process_details     '(<i>X-AREA</i>; Stoe & Cie, 2001)'
_exptl_absorpt_correction_T_min     0.9737
_exptl_absorpt_correction_T_max     0.9903
_exptl_special_details     ?
_diffrn_ambient_temperature     173(2)
_diffrn_radiation_type     MoK\a
_diffrn_radiation_wavelength     0.71073
_diffrn_radiation_source     'Genix 3D I\mS microfocus X-ray source'
_diffrn_radiation_monochromator     'Genix 3D multilayer optics'
_diffrn_measurement_device_type     'Stoe IPDS II two-circle'
_diffrn_measurement_method     \w
_diffrn_detector_area_resol_mean     ?
_diffrn_reflns_number     16285
_diffrn_reflns_av_R_equivalents     0.0717
_diffrn_reflns_av_sigmaI/netI     0.0386
_diffrn_reflns_theta_min     3.42
_diffrn_reflns_theta_max     25.91
_diffrn_reflns_theta_full     25.91
_diffrn_measured_fraction_theta_max     0.990
_diffrn_measured_fraction_theta_full     0.990
_diffrn_reflns_limit_h_min     -15
_diffrn_reflns_limit_h_max     15
_diffrn_reflns_limit_k_min     -16
_diffrn_reflns_limit_k_max     14
_diffrn_reflns_limit_l_min     -12
_diffrn_reflns_limit_l_max     12
_diffrn_standards_number     0
_diffrn_standards_interval_count     .
_diffrn_standards_interval_time     .
_diffrn_standards_decay_%     ?
_refine_special_details
;
Refinement of <i>F</i>^2^ against ALL reflections. The weighted <i>R</i>-factor
<i>wR</i> and goodness of fit <i>S</i> are based on <i>F</i>^2^, conventional
<i>R</i>-factors <i>R</i> are based on <i>F</i>, with <i>F</i> set to zero for
negative <i>F</i>^2^. The threshold expression of <i>F</i>^2^ >
\s(<i>F</i>^2^) is used only for calculating <i>R</i>-factors(gt) <i>etc</i>.
and is not relevant to the choice of reflections for refinement.
<i>R</i>-factors based on <i>F</i>^2^ are statistically about twice as large
as those based on <i>F</i>, and <i>R</i>-factors based on ALL data will be
even larger.
;
_reflns_number_total     3207
_reflns_number_gt     2803
_reflns_threshold_expression     I>2sigma(I)
_refine_ls_structure_factor_coef     Fsqd
_refine_ls_matrix_type     full
_refine_ls_R_factor_all     0.0498
_refine_ls_R_factor_gt     0.0428
_refine_ls_wR_factor_gt     0.1101
_refine_ls_wR_factor_ref     0.1143
_refine_ls_goodness_of_fit_ref     1.070
_refine_ls_restrained_S_all     1.070
_refine_ls_number_reflns     3207
_refine_ls_number_parameters     219
_refine_ls_number_restraints     0
_refine_ls_hydrogen_treatment     mixed
_refine_ls_weighting_scheme     calc
_refine_ls_weighting_details
                'w=1/[\s^2^(Fo^2^)+(0.0530P)^2^+0.4801P]whereP=(Fo^2^+2Fc^2^)/3'
_atom_sites_solution_hydrogens     difmap
_atom_sites_solution_primary     difmap
_atom_sites_solution_secondary     difmap
_refine_ls_shift/su_max     0.000
_refine_ls_shift/su_mean     0.000
_refine_diff_density_max     0.199
_refine_diff_density_min     -0.172
_refine_ls_extinction_method     '<i>SHELXL97</i> (Sheldrick, 2008)'
_refine_ls_extinction_coef     0.017(3)
_refine_ls_extinction_expression
                                  'Fc^*^=kFc[1+0.001xFc^2^\l^3^/sin(2\q)]^-1/4^'
loop_
    _atom_type_symbol
    _atom_type_description
    _atom_type_scat_dispersion_real
    _atom_type_scat_dispersion_imag
    _atom_type_scat_source
    'C' 'C' 0.0033 0.0016
                         'International Tables Vol C Tables 4.2.6.8 and 6.1.1.4'
    'H' 'H' 0.0000 0.0000
                         'International Tables Vol C Tables 4.2.6.8 and 6.1.1.4'
    'N' 'N' 0.0061 0.0033
                         'International Tables Vol C Tables 4.2.6.8 and 6.1.1.4'
    'O' 'O' 0.0106 0.0060
                         'International Tables Vol C Tables 4.2.6.8 and 6.1.1.4'
_computing_data_collection     '<i>X-AREA</i> (Stoe & Cie, 2001)'
_computing_cell_refinement     '<i>X-AREA</i> (Stoe & Cie, 2001)'
_computing_data_reduction     '<i>X-AREA</i> (Stoe & Cie, 2001)'
_computing_structure_solution     '<i>SHELXS97</i> (Sheldrick, 2008)'
_computing_structure_refinement     '<i>SHELXL97</i> (Sheldrick, 2008)'
_computing_molecular_graphics
;
<i>XP</i> in <i>SHELXTL-Plus</i> (Sheldrick, 2008)
;
_computing_publication_material     '<i>SHELXL97</i> (Sheldrick, 2008)'
loop_
    _atom_site_type_symbol
    _atom_site_label
    _atom_site_fract_x
    _atom_site_fract_y
    _atom_site_fract_z
    _atom_site_U_iso_or_equiv
    _atom_site_adp_type
    _atom_site_calc_flag
    _atom_site_refinement_flags
    _atom_site_occupancy
    _atom_site_symmetry_multiplicity
    _atom_site_disorder_assembly
    _atom_site_disorder_group
    O O1 0.52432(9) 0.10588(7) 0.59144(11) 0.0354(3) Uani d . 1 4 . .
    H H1 0.460(2) 0.1024(17) 0.519(2) 0.067(7) Uiso d . 1 4 . .
    O O2 -0.00181(8) 0.17557(8) 0.53718(10) 0.0326(3) Uani d . 1 4 . .
    H H2 0.047(2) 0.1533(18) 0.485(2) 0.070(7) Uiso d . 1 4 . .
    N N1 0.32247(9) 0.16347(9) 0.42350(11) 0.0268(3) Uani d . 1 4 . .
    N N2 0.16437(9) 0.10080(9) 0.46722(12) 0.0290(3) Uani d . 1 4 . .
    C C1 0.25284(12) 0.17521(11) 0.51349(15) 0.0317(3) Uani d . 1 4 . .
    H H1A 0.2207 0.2423 0.5046 0.038 Uiso calc R 1 4 . .
    H H1B 0.2969 0.1639 0.6109 0.038 Uiso calc R 1 4 . .
    C C2 0.24302(12) 0.13405(12) 0.29153(14) 0.0344(3) Uani d . 1 4 . .
    H H2A 0.2812 0.1047 0.2295 0.041 Uiso calc R 1 4 . .
    H H2B 0.1970 0.1904 0.2447 0.041 Uiso calc R 1 4 . .
    C C3 0.17414(13) 0.05850(13) 0.33757(15) 0.0382(4) Uani d . 1 4 . .
    H H3A 0.1000 0.0505 0.2682 0.046 Uiso calc R 1 4 . .
    H H3B 0.2122 -0.0062 0.3542 0.046 Uiso calc R 1 4 . .
    C C4 0.38508(12) 0.25297(11) 0.41628(15) 0.0306(3) Uani d . 1 4 . .
    H H4A 0.3329 0.3089 0.3864 0.037 Uiso calc R 1 4 . .
    H H4B 0.4247 0.2440 0.3471 0.037 Uiso calc R 1 4 . .
    C C5 0.16693(12) 0.02503(11) 0.57129(15) 0.0314(3) Uani d . 1 4 . .
    H H5A 0.2444 0.0013 0.6112 0.038 Uiso calc R 1 4 . .
    H H5B 0.1208 -0.0316 0.5255 0.038 Uiso calc R 1 4 . .
    C C11 0.46819(11) 0.27610(10) 0.55457(15) 0.0282(3) Uani d . 1 4 . .
    C C12 0.53386(11) 0.20167(10) 0.63485(15) 0.0278(3) Uani d . 1 4 . .
    C C13 0.61017(11) 0.22221(11) 0.76376(15) 0.0311(3) Uani d . 1 4 . .
    C C14 0.62035(12) 0.31874(12) 0.80964(17) 0.0381(4) Uani d . 1 4 . .
    H H14 0.6729 0.3341 0.8962 0.046 Uiso calc R 1 4 . .
    C C15 0.55590(13) 0.39346(12) 0.73245(19) 0.0424(4) Uani d . 1 4 . .
    H H15 0.5636 0.4591 0.7662 0.051 Uiso calc R 1 4 . .
    C C16 0.48010(12) 0.37156(11) 0.60557(17) 0.0356(3) Uani d . 1 4 . .
    H H16 0.4356 0.4227 0.5526 0.043 Uiso calc R 1 4 . .
    C C17 0.67528(13) 0.14002(13) 0.85113(17) 0.0411(4) Uani d . 1 4 . .
    H H17A 0.7204 0.1664 0.9402 0.062 Uiso calc R 1 4 . .
    H H17B 0.7240 0.1097 0.8042 0.062 Uiso calc R 1 4 . .
    H H17C 0.6237 0.0904 0.8659 0.062 Uiso calc R 1 4 . .
    C C21 0.12514(11) 0.06119(10) 0.68633(14) 0.0272(3) Uani d . 1 4 . .
    C C22 0.04162(11) 0.13237(10) 0.66313(13) 0.0261(3) Uani d . 1 4 . .
    C C23 -0.00336(12) 0.16134(11) 0.76666(15) 0.0296(3) Uani d . 1 4 . .
    C C24 0.03670(13) 0.11608(11) 0.89454(15) 0.0335(3) Uani d . 1 4 . .
    H H24 0.0066 0.1339 0.9658 0.040 Uiso calc R 1 4 . .
    C C25 0.11964(14) 0.04555(11) 0.92013(15) 0.0368(4) Uani d . 1 4 . .
    H H25 0.1461 0.0155 1.0084 0.044 Uiso calc R 1 4 . .
    C C26 0.16402(12) 0.01877(11) 0.81681(15) 0.0330(3) Uani d . 1 4 . .
    H H26 0.2216 -0.0291 0.8352 0.040 Uiso calc R 1 4 . .
    C C27 -0.09425(13) 0.23731(12) 0.73391(17) 0.0391(4) Uani d . 1 4 . .
    H H27A -0.1177 0.2491 0.8156 0.059 Uiso calc R 1 4 . .
    H H27B -0.1578 0.2136 0.6584 0.059 Uiso calc R 1 4 . .
    H H27C -0.0665 0.2988 0.7063 0.059 Uiso calc R 1 4 . .
loop_
    _atom_site_aniso_label
    _atom_site_aniso_U_11
    _atom_site_aniso_U_22
    _atom_site_aniso_U_33
    _atom_site_aniso_U_12
    _atom_site_aniso_U_13
    _atom_site_aniso_U_23
    O1 0.0403(6) 0.0253(5) 0.0376(6) 0.0031(4) 0.0076(5) -0.0018(4)
    O2 0.0313(5) 0.0376(6) 0.0286(5) 0.0036(4) 0.0090(4) 0.0072(4)
    N1 0.0281(6) 0.0290(6) 0.0252(6) -0.0013(5) 0.0109(5) -0.0026(4)
    N2 0.0299(6) 0.0310(6) 0.0269(6) -0.0058(5) 0.0097(5) -0.0056(5)
    C1 0.0318(7) 0.0343(8) 0.0332(7) -0.0078(6) 0.0163(6) -0.0096(6)
    C2 0.0354(7) 0.0427(9) 0.0262(7) -0.0025(6) 0.0111(6) -0.0060(6)
    C3 0.0414(8) 0.0431(9) 0.0312(7) -0.0104(7) 0.0128(6) -0.0131(6)
    C4 0.0300(7) 0.0311(7) 0.0329(7) 0.0001(6) 0.0130(6) 0.0059(6)
    C5 0.0308(7) 0.0277(7) 0.0350(8) -0.0012(6) 0.0090(6) -0.0020(6)
    C11 0.0241(6) 0.0285(7) 0.0354(7) -0.0028(5) 0.0141(6) 0.0021(6)
    C12 0.0257(6) 0.0264(7) 0.0345(7) -0.0014(5) 0.0142(6) 0.0003(6)
    C13 0.0252(7) 0.0340(8) 0.0361(7) -0.0024(6) 0.0126(6) 0.0007(6)
    C14 0.0295(7) 0.0380(9) 0.0443(9) -0.0083(6) 0.0076(6) -0.0062(7)
    C15 0.0374(8) 0.0278(8) 0.0600(10) -0.0073(6) 0.0119(7) -0.0095(7)
    C16 0.0311(7) 0.0254(7) 0.0507(9) -0.0015(6) 0.0130(6) 0.0026(6)
    C17 0.0380(8) 0.0424(9) 0.0385(8) 0.0014(7) 0.0055(7) 0.0039(7)
    C21 0.0269(6) 0.0237(7) 0.0297(7) -0.0060(5) 0.0068(5) -0.0015(5)
    C22 0.0260(6) 0.0247(7) 0.0261(6) -0.0073(5) 0.0057(5) 0.0007(5)
    C23 0.0292(7) 0.0281(7) 0.0316(7) -0.0076(5) 0.0095(6) -0.0041(5)
    C24 0.0418(8) 0.0325(8) 0.0280(7) -0.0102(6) 0.0137(6) -0.0047(6)
    C25 0.0471(9) 0.0335(8) 0.0259(7) -0.0064(7) 0.0053(6) 0.0045(6)
    C26 0.0333(7) 0.0275(7) 0.0333(7) -0.0018(6) 0.0031(6) 0.0028(6)
    C27 0.0373(8) 0.0414(9) 0.0400(8) 0.0013(7) 0.0140(7) -0.0039(7)
_geom_special_details
;
All e.s.d.'s (except the e.s.d. in the dihedral angle between two l.s. planes)
are estimated using the full covariance matrix. The cell e.s.d.'s are taken
into account individually in the estimation of e.s.d.'s in distances, angles
and torsion angles; correlations between e.s.d.'s in cell parameters are only
used when they are defined by crystal symmetry. An approximate (isotropic)
treatment of cell e.s.d.'s is used for estimating e.s.d.'s involving l.s.
planes.
;
loop_
    _geom_bond_atom_site_label_1
    _geom_bond_atom_site_label_2
    _geom_bond_site_symmetry_2
    _geom_bond_distance
    _geom_bond_publ_flag
    O1 C12 . 1.3673(17) ?
    O1 H1 . 0.91(2) ?
    O2 C22 . 1.3643(16) ?
    O2 H2 . 0.98(2) ?
    N1 C1 . 1.4622(17) ?
    N1 C4 . 1.4639(18) ?
    N1 C2 . 1.4650(18) ?
    N2 C5 . 1.4714(19) ?
    N2 C1 . 1.4719(17) ?
    N2 C3 . 1.4813(18) ?
    C1 H1A . 0.9900 ?
    C1 H1B . 0.9900 ?
    C2 C3 . 1.510(2) ?
    C2 H2A . 0.9900 ?
    C2 H2B . 0.9900 ?
    C3 H3A . 0.9900 ?
    C3 H3B . 0.9900 ?
    C4 C11 . 1.509(2) ?
    C4 H4A . 0.9900 ?
    C4 H4B . 0.9900 ?
    C5 C21 . 1.509(2) ?
    C5 H5A . 0.9900 ?
    C5 H5B . 0.9900 ?
    C11 C16 . 1.388(2) ?
    C11 C12 . 1.400(2) ?
    C12 C13 . 1.398(2) ?
    C13 C14 . 1.384(2) ?
    C13 C17 . 1.505(2) ?
    C14 C15 . 1.384(2) ?
    C14 H14 . 0.9500 ?
    C15 C16 . 1.384(2) ?
    C15 H15 . 0.9500 ?
    C16 H16 . 0.9500 ?
    C17 H17A . 0.9800 ?
    C17 H17B . 0.9800 ?
    C17 H17C . 0.9800 ?
    C21 C26 . 1.393(2) ?
    C21 C22 . 1.396(2) ?
    C22 C23 . 1.401(2) ?
    C23 C24 . 1.389(2) ?
    C23 C27 . 1.502(2) ?
    C24 C25 . 1.383(2) ?
    C24 H24 . 0.9500 ?
    C25 C26 . 1.386(2) ?
    C25 H25 . 0.9500 ?
    C26 H26 . 0.9500 ?
    C27 H27A . 0.9800 ?
    C27 H27B . 0.9800 ?
    C27 H27C . 0.9800 ?
loop_
    _geom_angle_atom_site_label_1
    _geom_angle_atom_site_label_2
    _geom_angle_atom_site_label_3
    _geom_angle_site_symmetry_1
    _geom_angle_site_symmetry_3
    _geom_angle
    _geom_angle_publ_flag
    C12 O1 H1 . . 106.2(15) ?
    C22 O2 H2 . . 103.8(14) ?
    C1 N1 C4 . . 112.31(11) ?
    C1 N1 C2 . . 103.44(11) ?
    C4 N1 C2 . . 114.07(11) ?
    C5 N2 C1 . . 113.75(11) ?
    C5 N2 C3 . . 112.55(12) ?
    C1 N2 C3 . . 106.78(11) ?
    N1 C1 N2 . . 105.53(11) ?
    N1 C1 H1A . . 110.6 ?
    N2 C1 H1A . . 110.6 ?
    N1 C1 H1B . . 110.6 ?
    N2 C1 H1B . . 110.6 ?
    H1A C1 H1B . . 108.8 ?
    N1 C2 C3 . . 101.34(11) ?
    N1 C2 H2A . . 111.5 ?
    C3 C2 H2A . . 111.5 ?
    N1 C2 H2B . . 111.5 ?
    C3 C2 H2B . . 111.5 ?
    H2A C2 H2B . . 109.3 ?
    N2 C3 C2 . . 103.21(12) ?
    N2 C3 H3A . . 111.1 ?
    C2 C3 H3A . . 111.1 ?
    N2 C3 H3B . . 111.1 ?
    C2 C3 H3B . . 111.1 ?
    H3A C3 H3B . . 109.1 ?
    N1 C4 C11 . . 110.89(11) ?
    N1 C4 H4A . . 109.5 ?
    C11 C4 H4A . . 109.5 ?
    N1 C4 H4B . . 109.5 ?
    C11 C4 H4B . . 109.5 ?
    H4A C4 H4B . . 108.1 ?
    N2 C5 C21 . . 113.46(12) ?
    N2 C5 H5A . . 108.9 ?
    C21 C5 H5A . . 108.9 ?
    N2 C5 H5B . . 108.9 ?
    C21 C5 H5B . . 108.9 ?
    H5A C5 H5B . . 107.7 ?
    C16 C11 C12 . . 118.60(13) ?
    C16 C11 C4 . . 120.58(13) ?
    C12 C11 C4 . . 120.82(13) ?
    O1 C12 C13 . . 117.43(13) ?
    O1 C12 C11 . . 121.33(13) ?
    C13 C12 C11 . . 121.23(13) ?
    C14 C13 C12 . . 118.17(14) ?
    C14 C13 C17 . . 121.68(14) ?
    C12 C13 C17 . . 120.11(14) ?
    C13 C14 C15 . . 121.64(15) ?
    C13 C14 H14 . . 119.2 ?
    C15 C14 H14 . . 119.2 ?
    C16 C15 C14 . . 119.36(15) ?
    C16 C15 H15 . . 120.3 ?
    C14 C15 H15 . . 120.3 ?
    C15 C16 C11 . . 121.00(14) ?
    C15 C16 H16 . . 119.5 ?
    C11 C16 H16 . . 119.5 ?
    C13 C17 H17A . . 109.5 ?
    C13 C17 H17B . . 109.5 ?
    H17A C17 H17B . . 109.5 ?
    C13 C17 H17C . . 109.5 ?
    H17A C17 H17C . . 109.5 ?
    H17B C17 H17C . . 109.5 ?
    C26 C21 C22 . . 118.27(13) ?
    C26 C21 C5 . . 120.23(13) ?
    C22 C21 C5 . . 121.36(12) ?
    O2 C22 C21 . . 121.39(12) ?
    O2 C22 C23 . . 116.77(12) ?
    C21 C22 C23 . . 121.83(12) ?
    C24 C23 C22 . . 117.96(14) ?
    C24 C23 C27 . . 123.03(13) ?
    C22 C23 C27 . . 118.99(13) ?
    C25 C24 C23 . . 121.28(14) ?
    C25 C24 H24 . . 119.4 ?
    C23 C24 H24 . . 119.4 ?
    C24 C25 C26 . . 119.87(13) ?
    C24 C25 H25 . . 120.1 ?
    C26 C25 H25 . . 120.1 ?
    C25 C26 C21 . . 120.79(14) ?
    C25 C26 H26 . . 119.6 ?
    C21 C26 H26 . . 119.6 ?
    C23 C27 H27A . . 109.5 ?
    C23 C27 H27B . . 109.5 ?
    H27A C27 H27B . . 109.5 ?
    C23 C27 H27C . . 109.5 ?
    H27A C27 H27C . . 109.5 ?
    H27B C27 H27C . . 109.5 ?
loop_
    _geom_torsion_atom_site_label_1
    _geom_torsion_atom_site_label_2
    _geom_torsion_atom_site_label_3
    _geom_torsion_atom_site_label_4
    _geom_torsion_site_symmetry_1
    _geom_torsion_site_symmetry_2
    _geom_torsion_site_symmetry_3
    _geom_torsion_site_symmetry_4
    _geom_torsion
    _geom_torsion_publ_flag
    C4 N1 C1 N2 . . . . 156.96(11) ?
    C2 N1 C1 N2 . . . . 33.51(15) ?
    C5 N2 C1 N1 . . . . 115.88(13) ?
    C3 N2 C1 N1 . . . . -8.89(15) ?
    C1 N1 C2 C3 . . . . -44.34(14) ?
    C4 N1 C2 C3 . . . . -166.63(12) ?
    C5 N2 C3 C2 . . . . -143.72(12) ?
    C1 N2 C3 C2 . . . . -18.22(16) ?
    N1 C2 C3 N2 . . . . 38.30(15) ?
    C1 N1 C4 C11 . . . . 65.00(15) ?
    C2 N1 C4 C11 . . . . -177.72(11) ?
    C1 N2 C5 C21 . . . . 74.79(14) ?
    C3 N2 C5 C21 . . . . -163.60(11) ?
    N1 C4 C11 C16 . . . . -135.44(13) ?
    N1 C4 C11 C12 . . . . 43.76(17) ?
    C16 C11 C12 O1 . . . . 178.67(13) ?
    C4 C11 C12 O1 . . . . -0.5(2) ?
    C16 C11 C12 C13 . . . . -0.1(2) ?
    C4 C11 C12 C13 . . . . -179.28(12) ?
    O1 C12 C13 C14 . . . . -179.60(13) ?
    C11 C12 C13 C14 . . . . -0.8(2) ?
    O1 C12 C13 C17 . . . . -2.0(2) ?
    C11 C12 C13 C17 . . . . 176.75(13) ?
    C12 C13 C14 C15 . . . . 1.2(2) ?
    C17 C13 C14 C15 . . . . -176.34(15) ?
    C13 C14 C15 C16 . . . . -0.7(2) ?
    C14 C15 C16 C11 . . . . -0.3(2) ?
    C12 C11 C16 C15 . . . . 0.6(2) ?
    C4 C11 C16 C15 . . . . 179.84(14) ?
    N2 C5 C21 C26 . . . . -152.12(12) ?
    N2 C5 C21 C22 . . . . 32.45(18) ?
    C26 C21 C22 O2 . . . . -178.73(12) ?
    C5 C21 C22 O2 . . . . -3.2(2) ?
    C26 C21 C22 C23 . . . . -0.2(2) ?
    C5 C21 C22 C23 . . . . 175.35(12) ?
    O2 C22 C23 C24 . . . . 177.86(12) ?
    C21 C22 C23 C24 . . . . -0.8(2) ?
    O2 C22 C23 C27 . . . . -0.48(19) ?
    C21 C22 C23 C27 . . . . -179.12(13) ?
    C22 C23 C24 C25 . . . . 0.9(2) ?
    C27 C23 C24 C25 . . . . 179.21(14) ?
    C23 C24 C25 C26 . . . . -0.2(2) ?
    C24 C25 C26 C21 . . . . -0.8(2) ?
    C22 C21 C26 C25 . . . . 1.0(2) ?
    C5 C21 C26 C25 . . . . -174.60(13) ?
loop_
    _geom_hbond_atom_site_label_D
    _geom_hbond_atom_site_label_H
    _geom_hbond_atom_site_label_A
    _geom_hbond_site_symmetry_A
    _geom_hbond_distance_DH
    _geom_hbond_distance_HA
    _geom_hbond_distance_DA
    _geom_hbond_angle_DHA
    O1 H1 N1 . 0.91(2) 1.90(2) 2.7115(16) 146(2)
    O2 H2 N2 . 0.98(2) 1.70(2) 2.6202(16) 155(2)
    C5 H5B O2 3_556 0.99 2.43 3.4012(18) 167.3
    C27 H27A O2 4_566 0.98 2.50 3.1789(19) 126.1
data_New_Global_Publ_Block
_journal_date_recd_electronic     2014-01-17
_journal_date_accepted     2014-01-29
_journal_name_full     'Acta Crystallographica, Section E'
_journal_year     2014
_journal_volume     70
_journal_issue      3
_journal_page_first     o243
_journal_page_last     o243
_journal_paper_category     QO
_journal_paper_doi     10.1107/S1600536814002128
_journal_coeditor_code     FB2295
_publ_contact_author_name     'Augusto Rivera'
_publ_contact_author_address
;
Departamento de Qu\'imica
Facultad de Ciencias,
Universidad Nacional de Colombia,
Sede Bogot\'a, Cra 30 No. 45-03, Bogot\'a, Colombia
;
_publ_contact_author_email     ariverau@unal.edu.co
_publ_contact_author_fax        .571E-305
_publ_contact_author_phone        .571E-305
_publ_section_title
;
6,6'-Dimethyl-2,2'-[imidazolidine-1,3-diylbis(methylene)]diphenol
;
loop_
    _publ_author_name
    _publ_author_footnote
    _publ_author_address
    'Rivera, Augusto' .
;
Departamento de Qu\'imica
Facultad de Ciencias
Universidad Nacional de Colombia,
Sede Bogot\'a, Cra 30 No. 45-03, Bogot\'a
Colombia
;
    'Nerio, Luz Stella' .
;
Departamento de Qu\'imica
Facultad de Ciencias
Universidad Nacional de Colombia,
Sede Bogot\'a, Cra 30 No. 45-03, Bogot\'a
Colombia
;
    'Bolte, Michael' .
;
Institut f\"ur Anorganische Chemie
J. W. Goethe-Universit\"at Frankfurt
Max-von-Laue-Strasse 7
60438 Frankfurt/Main
Germany
;
