# Supplementary material for: 6,6′-Dimethyl-2,2′-[imidazolidine-1,3-diyl­bis(methyl­ene)]diphenol
Source: Acta Crystallogr Sect E Struct Rep Online. 2014 Feb 5;70(Pt 3):o243. doi: 10.1107/S1600536814002128 (PMC3998388; doi:10.1107/S1600536814002128)
Supplement: Supplementary file 2 [file e-70-0o243-Isup2.hkl]

# 
# h,k,l, Fc-squared, Fo-squared, sigma(Fo-squared) and status flag 
# 
data_I
_shelx_title ' ri8 in P21/c' 
_shelx_refln_list_code          4 
_shelx_F_calc_maximum      140.81 
_exptl_crystal_F_000       672.00 
_reflns_d_resolution_high  0.8133 
 
loop_ 
 _symmetry_equiv_pos_as_xyz 
 'x, y, z' 
 '-x, y+1/2, -z+1/2' 
 '-x, -y, -z' 
 'x, -y-1/2, z-1/2' 
 
_cell_length_a    12.6271 
_cell_length_b    13.5780 
_cell_length_c    10.1997 
_cell_angle_alpha  90.000 
_cell_angle_beta  107.940 
_cell_angle_gamma  90.000 
 
_shelx_F_squared_multiplier     1.000 
 
loop_ 
 _refln_index_h 
 _refln_index_k 
 _refln_index_l 
 _refln_F_squared_calc 
 _refln_F_squared_meas 
 _refln_F_squared_sigma 
 _refln_observed_status 
   3   0   0     2042.36     1960.70     54.40 o 
   4   0   0      312.12      266.47     21.10 o 
   5   0   0      210.73      209.38     18.29 o 
   6   0   0     4342.13     4490.47     20.39 o 
   7   0   0      694.68      765.47     25.84 o 
   8   0   0      780.90      923.01      5.40 o 
   9   0   0        0.99       17.97      5.07 o 
  10   0   0       31.19       46.27      2.43 o 
  11   0   0      116.11      118.92      7.98 o 
  12   0   0       38.59       42.45      2.40 o 
  13   0   0      559.85      531.12     39.83 o 
  14   0   0      834.38      805.36     48.60 o 
   2   1   0     2383.79     2246.95     71.68 o 
   3   1   0     2613.67     2592.16     48.94 o 
   4   1   0        3.81        4.74      1.61 o 
   5   1   0       94.64       87.17      2.02 o 
   6   1   0       93.44       72.06      4.02 o 
   7   1   0      263.75      291.21      4.82 o 
   8   1   0      318.94      362.97      6.67 o 
   9   1   0      228.94      213.73      9.36 o 
  10   1   0       62.97       65.17      1.81 o 
  11   1   0      104.92       86.17      2.82 o 
  12   1   0       21.86       22.21      1.63 o 
  13   1   0       32.38       35.35      1.92 o 
  14   1   0       40.99       35.91      2.64 o 
   1   2   0     6795.22     6518.52     35.52 o 
   2   2   0     4525.12     4659.34    128.89 o 
   4   2   0     1179.59     1077.40     51.62 o 
   5   2   0      113.28      115.19      5.83 o 
   6   2   0      503.69      479.73     19.13 o 
   7   2   0      411.83      409.54     26.10 o 
   8   2   0      505.94      511.37     19.65 o 
   9   2   0      115.90       88.16      5.79 o 
  10   2   0      321.49      320.51     11.35 o 
  11   2   0       65.96       66.17      2.24 o 
  12   2   0       27.82       29.53      1.66 o 
  13   2   0      304.35      311.36      7.52 o 
  14   2   0       59.89       64.70      1.92 o 
   1   3   0     5564.96     5316.83    145.12 o 
   3   3   0      983.83      896.09     57.54 o 
   4   3   0      103.32      108.96      3.76 o 
   5   3   0     1064.40     1106.58     64.00 o 
   6   3   0       73.49       76.70      3.96 o 
   7   3   0       13.30       16.44      1.46 o 
   8   3   0      709.63      755.99     16.83 o 
   9   3   0       15.88       19.78      1.47 o 
  10   3   0        0.10        2.38      1.48 o 
  11   3   0        4.62        4.37      1.51 o 
  12   3   0       11.13       11.11      1.59 o 
  13   3   0       54.51       57.41      1.98 o 
  14   3   0        3.62        5.67      1.75 o 
   0   4   0     4039.00     4743.52     26.73 o 
   1   4   0       50.18       44.60      3.48 o 
   2   4   0     1587.51     1649.17     20.90 o 
   3   4   0     2805.26     3000.81     79.41 o 
   4   4   0     7956.14     8811.18     32.46 o 
   5   4   0      213.07      199.83      3.85 o 
   6   4   0      879.45      970.41     32.46 o 
   7   4   0       25.89       22.08      1.65 o 
   8   4   0       37.63       49.05      1.71 o 
   9   4   0      171.28      189.58      2.21 o 
  10   4   0      176.43      176.23      3.47 o 
  11   4   0      157.20      153.53      2.15 o 
  12   4   0       34.27       39.89      1.56 o 
  13   4   0       53.89       52.23      1.75 o 
  14   4   0        0.02        1.40      1.53 o 
   1   5   0      367.61      311.24      6.60 o 
   2   5   0      165.33      141.84      9.66 o 
   3   5   0      665.55      688.33     51.44 o 
   4   5   0     1920.84     1942.84    202.28 o 
   5   5   0     2398.00     2259.13    194.19 o 
   6   5   0      223.49      216.45      6.51 o 
   7   5   0       26.59       31.33      5.63 o 
   8   5   0       58.23       59.59      1.77 o 
   9   5   0        0.03        0.04      1.25 o 
  10   5   0       57.70       64.52      1.58 o 
  11   5   0       26.82       20.95      1.44 o 
  12   5   0        4.24        5.14      1.38 o 
  13   5   0       27.90       27.20      1.64 o 
  14   5   0        5.49        4.68      1.88 o 
   0   6   0      235.05      176.40      5.93 o 
   1   6   0     1265.93      978.59      9.20 o 
   2   6   0      804.19      783.60     16.89 o 
   3   6   0     4502.44     4543.81    171.63 o 
   4   6   0     1653.40     1802.40     22.92 o 
   5   6   0      381.10      355.01      7.86 o 
   6   6   0      808.47      826.26     36.57 o 
   7   6   0      185.27      190.94      3.58 o 
   8   6   0       44.42       58.21      1.77 o 
   9   6   0      204.94      215.81      9.35 o 
  10   6   0        1.85        3.09      1.38 o 
  11   6   0        0.38        2.77      1.56 o 
  12   6   0      308.10      276.82      3.25 o 
  13   6   0       28.16       23.00      1.56 o 
   1   7   0      590.35      542.31      7.50 o 
   2   7   0      468.01      462.27     11.67 o 
   3   7   0       36.05       34.74      2.30 o 
   4   7   0       23.82       19.05      1.83 o 
   5   7   0      148.38      151.26     12.15 o 
   6   7   0     1289.34     1200.08    110.73 o 
   7   7   0        0.14       39.01      6.20 o 
   8   7   0      161.88      130.04      5.87 o 
   9   7   0      108.01       95.70      4.36 o 
  10   7   0       38.59       48.94      4.61 o 
  11   7   0      145.39      128.40      3.04 o 
  12   7   0       26.88       25.53      2.02 o 
  13   7   0       22.84       20.05      1.61 o 
   0   8   0      468.84      531.47      7.32 o 
   1   8   0      318.45      279.39     66.16 o 
   2   8   0      225.08      242.80      4.44 o 
   3   8   0      109.50      111.10      2.18 o 
   4   8   0      128.83      170.94      2.47 o 
   5   8   0       20.83       41.03      8.48 o 
   6   8   0       20.43       31.50      1.84 o 
   7   8   0      236.20      221.63     13.20 o 
   8   8   0      176.11      164.73     12.83 o 
   9   8   0      238.98      209.17      3.76 o 
  10   8   0       70.31       47.82      1.90 o 
  11   8   0       77.46       81.60      1.80 o 
  12   8   0        0.05        9.64      1.64 o 
   1   9   0      231.76      224.09     12.41 o 
   2   9   0       34.02       26.69      3.97 o 
   3   9   0      304.21      307.62      5.13 o 
   4   9   0      293.13      257.63     27.82 o 
   5   9   0      109.99      108.95      8.79 o 
   6   9   0       50.61       69.53      3.86 o 
   7   9   0      131.26      140.55      8.66 o 
   8   9   0       33.76       29.09      1.66 o 
   9   9   0      414.50      413.13      8.27 o 
  10   9   0      153.06      135.82      2.22 o 
  11   9   0       88.50       98.49      2.22 o 
  12   9   0       53.17       47.14      1.57 o 
   0  10   0       49.51       64.91      4.02 o 
   1  10   0      660.49      655.41    118.78 o 
   2  10   0      225.03      260.34      6.83 o 
   3  10   0      651.30      630.88     36.08 o 
   4  10   0      272.92      261.20     13.77 o 
   5  10   0       10.01       14.49      1.79 o 
   6  10   0       10.96        8.39      1.71 o 
   7  10   0        7.74       15.88      3.06 o 
   8  10   0      106.78      103.02      2.55 o 
   9  10   0      109.66       96.00      3.54 o 
  10  10   0      183.78      182.75      6.96 o 
  11  10   0       69.17       73.93      1.67 o 
   1  11   0       25.69       29.07      3.10 o 
   2  11   0      720.42      726.45     33.27 o 
   3  11   0       45.03       52.30      3.38 o 
   4  11   0       28.59       25.64      2.31 o 
   5  11   0       33.93       40.61      3.01 o 
   6  11   0      167.29      153.17      8.13 o 
   7  11   0       54.17       50.95      8.36 o 
   8  11   0      221.18      184.27      9.89 o 
   9  11   0        3.94        3.88      1.47 o 
  10  11   0        2.70        3.54      1.34 o 
  11  11   0       67.70       66.27      1.76 o 
   0  12   0       21.84       27.91      2.58 o 
   1  12   0       38.69       40.06      2.29 o 
   2  12   0      127.45      132.33      2.58 o 
   3  12   0      495.07      489.43     47.35 o 
   4  12   0       18.31       25.18      2.41 o 
   5  12   0      123.63      108.56      5.13 o 
   6  12   0        2.92       13.07      1.56 o 
   7  12   0       39.97       45.59      1.84 o 
   8  12   0       28.79       35.44      1.59 o 
   9  12   0       16.85       13.51      1.54 o 
  10  12   0      133.93      132.33      3.50 o 
   1  13   0       59.00       61.64      2.79 o 
   2  13   0       57.27       55.23      1.77 o 
   3  13   0      146.23      143.27      5.39 o 
   4  13   0        3.68        6.75      1.60 o 
   5  13   0      335.24      300.47     21.08 o 
   6  13   0       25.92       24.72      1.71 o 
   7  13   0        2.22        2.25      1.42 o 
   8  13   0       87.20       93.40      3.29 o 
   9  13   0       94.53      101.84      2.95 o 
   0  14   0      305.23      267.90     37.29 o 
   1  14   0        1.76        1.68      1.70 o 
   2  14   0       21.26       25.77      1.78 o 
   3  14   0        2.25        5.20      1.52 o 
   4  14   0        0.24        1.86      1.49 o 
   5  14   0       49.10       45.37      2.41 o 
   6  14   0        3.13        5.84      1.73 o 
   7  14   0       23.87       24.74      1.78 o 
   8  14   0       11.85       18.40      4.76 o 
   1  15   0        9.50       10.00      1.89 o 
   2  15   0        1.58        1.42      1.67 o 
   3  15   0        1.29        3.06      1.53 o 
   4  15   0       56.20       46.46      1.78 o 
   5  15   0        0.01        2.72      1.41 o 
   6  15   0       24.64       23.81      1.64 o 
   0  16   0        7.40        9.35      2.11 o 
   1  16   0       15.24       18.53      2.20 o 
   2  16   0        4.63        4.32      1.56 o 
   3  16   0        8.35       11.83      1.62 o 
 -15   1   1       31.58       33.86      1.90 o 
 -14   1   1        6.15        6.07      1.58 o 
 -13   1   1       36.37       38.43      2.45 o 
 -12   1   1      329.00      341.35     10.07 o 
 -11   1   1       29.53       32.83      1.63 o 
 -10   1   1       31.62       35.74      1.59 o 
  -9   1   1       14.78       14.93      1.46 o 
  -8   1   1      350.13      373.85      6.92 o 
  -7   1   1        0.71        0.50      1.54 o 
  -6   1   1      776.68      789.27     14.88 o 
  -5   1   1       55.00       53.65      1.92 o 
  -4   1   1      124.40      105.53      2.19 o 
  -3   1   1      437.98      411.40     21.74 o 
  -2   1   1      414.88      412.82      8.28 o 
   1   1   1       65.62       45.05      3.36 o 
   2   1   1     3860.94     3979.54    115.97 o 
   3   1   1     4623.26     4459.61    172.50 o 
   4   1   1      193.22      176.30      5.84 o 
   5   1   1      462.44      398.16     11.44 o 
   6   1   1      385.94      378.61     11.67 o 
   7   1   1      149.77      130.63      7.12 o 
   8   1   1      384.47      400.80     12.32 o 
   9   1   1      157.46      162.67      5.00 o 
  10   1   1      175.61      186.21      6.23 o 
  11   1   1       55.13       49.68      1.85 o 
  12   1   1        8.91        7.64      1.58 o 
  13   1   1      297.18      340.00     11.74 o 
  14   1   1       25.51       26.00      1.76 o 
 -14   2   1       41.54       51.76      2.18 o 
 -13   2   1       55.99       55.53      2.25 o 
 -12   2   1       72.70       68.72      2.77 o 
 -11   2   1      432.01      407.27     12.58 o 
 -10   2   1       12.13       20.07      1.58 o 
  -9   2   1      427.11      424.91     18.63 o 
  -8   2   1      117.83      101.28      5.66 o 
  -7   2   1      186.89      197.10      2.40 o 
  -6   2   1      199.57      208.05      8.80 o 
  -5   2   1      873.49     1035.84     20.65 o 
  -4   2   1      136.59      147.15      5.50 o 
  -3   2   1     9411.36     8889.46     49.93 o 
  -2   2   1     1771.70     1541.94     78.59 o 
  -1   2   1       30.94       40.26      3.04 o 
   0   2   1     1098.91     1014.19     56.45 o 
   2   2   1     4919.75     5125.38     73.38 o 
   3   2   1       96.48       94.32      2.19 o 
   4   2   1      803.25      812.13     14.99 o 
   5   2   1     1388.28     1344.78     45.79 o 
   6   2   1     1038.98     1126.98     23.53 o 
   7   2   1       57.83       57.73      2.16 o 
   8   2   1      757.57      717.57     26.65 o 
   9   2   1      107.99      103.80      1.70 o 
  10   2   1      262.44      249.71      8.22 o 
  11   2   1      759.15      751.49     15.86 o 
  12   2   1        5.32        6.30      1.64 o 
  13   2   1        0.20        2.33      1.61 o 
  14   2   1       16.68       15.32      1.63 o 
 -14   3   1        1.96        2.32      1.59 o 
 -13   3   1       72.53       73.47      1.77 o 
 -12   3   1      264.39      260.68      9.60 o 
 -11   3   1       10.32       11.77      1.58 o 
 -10   3   1        0.01        1.91      1.56 o 
  -9   3   1       27.01       25.17      1.63 o 
  -8   3   1      819.84      881.74     14.09 o 
  -7   3   1       15.87       23.34      1.58 o 
  -6   3   1     1507.87     1606.47     34.55 o 
  -5   3   1      237.63      234.23      6.11 o 
  -4   3   1     1548.18     1601.32     29.31 o 
  -3   3   1     1981.87     1855.48    141.04 o 
  -2   3   1      102.82       93.53      6.12 o 
  -1   3   1     1400.09     1379.83     65.03 o 
   0   3   1     3706.93     3170.79    361.51 o 
   1   3   1     5012.40     4307.13    324.03 o 
   2   3   1      122.38      104.71      4.11 o 
   3   3   1      253.97      276.50      8.57 o 
   4   3   1        0.01        6.30      1.49 o 
   5   3   1       38.59       47.85      1.85 o 
   6   3   1      647.46      703.16     11.51 o 
   7   3   1      382.12      420.66     14.23 o 
   8   3   1        2.51        2.58      1.35 o 
   9   3   1      253.30      236.05      5.07 o 
  10   3   1        0.61        3.18      1.38 o 
  11   3   1        0.03        0.52      1.49 o 
  12   3   1       21.46       26.35      1.55 o 
  13   3   1      296.12      306.27      6.89 o 
  14   3   1        4.49        7.95      1.70 o 
 -14   4   1       27.06       25.42      1.56 o 
 -13   4   1       18.68       16.14      1.56 o 
 -12   4   1       70.77       72.41      1.62 o 
 -11   4   1      262.31      251.71      6.24 o 
 -10   4   1      142.47      150.24      5.54 o 
  -9   4   1       48.48       49.46      1.68 o 
  -8   4   1       19.78       24.91      1.66 o 
  -7   4   1      651.83      651.60      9.54 o 
  -6   4   1       98.17       80.45      5.15 o 
  -5   4   1       52.09       57.54      2.24 o 
  -4   4   1      154.77      111.52      8.66 o 
  -3   4   1     1083.09     1135.74     62.05 o 
  -2   4   1     1339.52     1336.58     81.23 o 
  -1   4   1       45.96       36.56      3.22 o 
   0   4   1       98.87       97.37      5.28 o 
   1   4   1      143.75      132.86      7.75 o 
   2   4   1      146.20      107.61      9.65 o 
   3   4   1       17.12       45.35     14.65 o 
   4   4   1     4185.82     4499.27     72.87 o 
   5   4   1     1040.75     1202.70     37.26 o 
   6   4   1        0.11        0.75      1.27 o 
   7   4   1       16.70       30.79      1.54 o 
   8   4   1      150.33      140.04      4.86 o 
   9   4   1        4.56        6.12      1.48 o 
  10   4   1      391.33      393.15     10.84 o 
  11   4   1       73.19       76.86      2.20 o 
  12   4   1       45.78       45.46      1.51 o 
  13   4   1       38.23       39.53      1.69 o 
 -14   5   1        3.40        2.29      1.48 o 
 -13   5   1       31.09       27.81      1.53 o 
 -12   5   1        2.05        3.41      1.42 o 
 -11   5   1       47.40       45.50      2.47 o 
 -10   5   1       57.76       59.54      1.64 o 
  -9   5   1      210.80      200.21      4.19 o 
  -8   5   1      109.25       97.28      3.15 o 
  -7   5   1        2.05        4.12      1.56 o 
  -6   5   1       10.98       11.27      1.74 o 
  -5   5   1      151.28      171.71      6.16 o 
  -4   5   1      146.05      188.89      9.76 o 
  -3   5   1      314.09      327.26     17.07 o 
  -2   5   1       44.50       51.56      3.07 o 
  -1   5   1     1041.59      892.17     72.46 o 
   0   5   1      239.76      230.60     24.65 o 
   1   5   1        4.22        5.59      2.26 o 
   2   5   1       21.00       27.59      2.06 o 
   3   5   1     5690.63     5530.02    420.01 o 
   4   5   1      652.31      642.08     14.98 o 
   5   5   1     1221.29     1292.57     24.09 o 
   6   5   1       28.46       41.61      1.50 o 
   7   5   1       38.99       44.25      1.58 o 
   8   5   1        6.54       10.01      1.44 o 
   9   5   1       69.76       65.75      2.62 o 
  10   5   1      232.54      222.74      8.81 o 
  11   5   1       71.96       73.69      1.72 o 
  12   5   1       55.89       56.43      1.66 o 
  13   5   1       28.29       26.44      1.51 o 
 -14   6   1        1.31        4.16      1.50 o 
 -13   6   1       17.10       13.55      1.69 o 
 -12   6   1        3.00        3.74      1.49 o 
 -11   6   1        3.60        4.72      1.60 o 
 -10   6   1       12.55       10.84      1.60 o 
  -9   6   1       29.54       24.53      1.64 o 
  -8   6   1      116.32      101.36      1.98 o 
  -7   6   1      104.02      107.38      5.96 o 
  -6   6   1      478.38      402.11     18.71 o 
  -5   6   1      269.62      305.52      9.18 o 
  -4   6   1      118.57      134.16     15.39 o 
  -3   6   1      642.82      554.39     53.21 o 
  -2   6   1      160.83      171.44      7.88 o 
  -1   6   1        0.07        0.13      2.19 o 
   0   6   1      498.79      518.26     22.56 o 
   1   6   1      713.04      698.65     94.82 o 
   2   6   1       40.98       27.19      2.00 o 
   3   6   1     1941.14     1944.14    118.91 o 
   4   6   1      381.07      389.62     19.40 o 
   5   6   1        7.10        4.65      1.36 o 
   6   6   1       10.37        8.71      1.34 o 
   7   6   1      147.57      143.03      5.95 o 
   8   6   1      268.27      285.50      4.49 o 
   9   6   1       23.33       18.78      1.48 o 
  10   6   1       18.24       21.75      1.59 o 
  11   6   1       17.02       16.58      1.54 o 
  12   6   1       13.90       10.26      1.55 o 
  13   6   1       83.37       84.28      1.79 o 
 -13   7   1       15.97       16.16      1.64 o 
 -12   7   1        0.44        1.33      1.56 o 
 -11   7   1        2.58        6.41      1.58 o 
 -10   7   1      330.08      283.99     11.57 o 
  -9   7   1        3.19        4.88      1.58 o 
  -8   7   1      178.13      177.78      8.22 o 
  -7   7   1      121.22      128.61      8.48 o 
  -6   7   1        8.34        5.91      1.71 o 
  -5   7   1       25.70       23.02      1.73 o 
  -4   7   1      229.99      280.48      5.49 o 
  -3   7   1     1289.48     1445.21    142.06 o 
  -2   7   1       39.54       27.82      2.48 o 
  -1   7   1        3.60        3.43      2.28 o 
   0   7   1        1.68        0.20      2.33 o 
   1   7   1        5.65        7.58      1.97 o 
   2   7   1      129.97       87.93      4.52 o 
   3   7   1       27.25       38.19      1.84 o 
   4   7   1      311.46      327.43     16.32 o 
   5   7   1       16.74       22.39      1.60 o 
   6   7   1      455.62      470.56     13.99 o 
   7   7   1      124.58      126.17      5.68 o 
   8   7   1      198.97      191.38      9.95 o 
   9   7   1       14.76       17.74      1.46 o 
  10   7   1      165.81      160.84      4.31 o 
  11   7   1       11.95       13.20      1.55 o 
  12   7   1       10.37       13.68      1.49 o 
 -13   8   1       59.82       59.44      2.16 o 
 -12   8   1      143.51      144.52      4.63 o 
 -11   8   1        6.16        5.91      1.61 o 
 -10   8   1        8.45       11.00      1.56 o 
  -9   8   1        0.00        1.45      1.48 o 
  -8   8   1       56.27       47.38      1.78 o 
  -7   8   1        6.82        7.72      1.70 o 
  -6   8   1      644.97      666.83     30.91 o 
  -5   8   1      107.51      114.70      3.96 o 
  -4   8   1        0.20        0.77      1.86 o 
  -3   8   1        0.13       -1.40      2.55 o 
  -2   8   1      575.90      637.72     53.94 o 
  -1   8   1      137.40      155.72     12.45 o 
   0   8   1        3.12        6.06      1.84 o 
   1   8   1     1332.27     1358.05     16.59 o 
   2   8   1      382.09      443.81     14.93 o 
   3   8   1       10.35        7.31      1.64 o 
   4   8   1      136.38      137.54      4.03 o 
   5   8   1      651.42      652.26     46.53 o 
   6   8   1       74.55       76.67      1.86 o 
   7   8   1     1313.25     1373.54     24.60 o 
   8   8   1      271.30      247.60     13.55 o 
   9   8   1      161.09      149.54      5.88 o 
  10   8   1       93.52       92.20      1.81 o 
  11   8   1       61.12       68.39      2.09 o 
  12   8   1        0.18        1.06      1.48 o 
 -12   9   1       48.15       42.69      2.05 o 
 -11   9   1      223.37      235.94      2.32 o 
 -10   9   1       43.72       42.96      1.82 o 
  -9   9   1      200.77      206.89      3.60 o 
  -8   9   1       47.01       44.43      1.52 o 
  -7   9   1      307.45      284.53      7.12 o 
  -6   9   1       28.12       26.25      1.86 o 
  -5   9   1       12.94       14.28      2.05 o 
  -4   9   1       52.15       45.07      2.43 o 
  -3   9   1     1493.25     1433.71    132.20 o 
  -2   9   1        5.46        4.20      1.87 o 
  -1   9   1      130.43      152.98     11.68 o 
   0   9   1      432.16      416.37     26.80 o 
   1   9   1       10.00       17.21      5.02 o 
   2   9   1       50.56       39.20      2.57 o 
   3   9   1      180.50      186.32      3.09 o 
   4   9   1      233.11      222.77     10.26 o 
   5   9   1       81.18       86.82      3.53 o 
   6   9   1      207.44      187.40      5.16 o 
   7   9   1      588.81      613.67     18.14 o 
   8   9   1      156.35      133.46      5.79 o 
   9   9   1       11.37       13.44      1.49 o 
  10   9   1       69.44       69.68      2.04 o 
  11   9   1      158.03      139.30      5.58 o 
 -12  10   1       38.62       38.46      1.76 o 
 -11  10   1        8.23        9.88      1.39 o 
 -10  10   1       13.86       12.69      1.55 o 
  -9  10   1       50.80       41.86      1.57 o 
  -8  10   1      360.98      303.13      9.05 o 
  -7  10   1        0.24        2.25      1.65 o 
  -6  10   1       89.02       96.54      2.03 o 
  -5  10   1      284.20      322.16     10.30 o 
  -4  10   1      611.74      625.73     45.10 o 
  -3  10   1       67.47       50.82     10.19 o 
  -2  10   1       58.80       44.69      2.22 o 
  -1  10   1      165.19      170.82      6.82 o 
   0  10   1      310.50      315.62      6.50 o 
   1  10   1       35.80       37.65      2.38 o 
   2  10   1        1.41        0.22      1.98 o 
   3  10   1        9.74        8.05      1.82 o 
   4  10   1      411.64      390.35     27.39 o 
   5  10   1       15.31       17.43      1.63 o 
   6  10   1      330.06      343.17     10.28 o 
   7  10   1      116.58      101.67      2.22 o 
   8  10   1        0.08        1.53      1.44 o 
   9  10   1      668.58      610.58     18.86 o 
  10  10   1        2.34        6.03      1.54 o 
  11  10   1       64.39       61.81      4.22 o 
 -11  11   1       11.25       12.26      1.44 o 
 -10  11   1       42.90       41.27      1.80 o 
  -9  11   1        0.94        0.56      1.48 o 
  -8  11   1       16.56       18.64      1.50 o 
  -7  11   1       24.15       23.66      1.76 o 
  -6  11   1      188.46      183.85      4.16 o 
  -5  11   1       29.81       32.71      2.10 o 
  -4  11   1       15.81       18.46      2.65 o 
  -3  11   1        5.73        8.00      2.04 o 
  -2  11   1       12.89       14.11      2.05 o 
  -1  11   1       12.58        9.09      2.19 o 
   0  11   1      997.76     1071.03     52.44 o 
   1  11   1      420.87      384.64     30.73 o 
   2  11   1      542.37      427.88    146.06 o 
   3  11   1       14.84       11.84      2.12 o 
   4  11   1      263.18      276.50      4.90 o 
   5  11   1        9.61       12.16      1.51 o 
   6  11   1       75.21       74.82      1.96 o 
   7  11   1       85.74       96.43      4.13 o 
   8  11   1      283.01      272.71      8.14 o 
   9  11   1       48.35       39.83      1.59 o 
  10  11   1      138.16      117.39      2.59 o 
 -10  12   1        1.09        1.29      1.38 o 
  -9  12   1       47.63       44.26      1.64 o 
  -8  12   1       67.22       70.01      1.93 o 
  -7  12   1        0.59        2.88      1.99 o 
  -6  12   1      166.62      164.32      8.22 o 
  -5  12   1        2.47        3.05      1.91 o 
  -4  12   1      576.88      518.39     14.43 o 
  -3  12   1      117.71      135.21      2.48 o 
  -2  12   1      102.72      103.50      4.36 o 
  -1  12   1        3.76        4.26      2.06 o 
   0  12   1       31.64       39.28      4.25 o 
   1  12   1        0.08        3.43      1.90 o 
   2  12   1        0.76        1.13      2.86 o 
   3  12   1      371.97      330.99     31.81 o 
   4  12   1       39.95       34.84      1.85 o 
   5  12   1        6.46        5.38      1.51 o 
   6  12   1       79.20       71.33      1.97 o 
   7  12   1       32.70       34.05      1.60 o 
   8  12   1        9.35        6.46      1.42 o 
   9  12   1       66.34       59.16      1.60 o 
  -9  13   1       38.97       35.19      1.64 o 
  -8  13   1       25.93       25.60      1.84 o 
  -7  13   1        7.71       13.02      1.98 o 
  -6  13   1       71.20       61.08      2.13 o 
  -5  13   1        1.81        2.16      1.87 o 
  -4  13   1       87.51       76.34      9.22 o 
  -3  13   1        0.01       -0.29      1.84 o 
  -2  13   1        9.40        7.20      2.01 o 
  -1  13   1        1.77        4.33      2.03 o 
   0  13   1       33.93       26.50      2.09 o 
   1  13   1      308.81      325.28      7.68 o 
   2  13   1       47.03       43.41      4.43 o 
   3  13   1      316.91      319.13      2.89 o 
   4  13   1        0.00       -1.63      1.63 o 
   5  13   1       22.86       28.29      2.06 o 
   6  13   1        3.14        2.01      1.49 o 
   7  13   1        1.27        2.50      1.44 o 
   8  13   1        4.43        3.75      1.47 o 
  -8  14   1       35.26       32.47      1.49 o 
  -7  14   1       16.95       23.12      2.00 o 
  -6  14   1       38.11       42.01      1.96 o 
  -5  14   1      132.34      131.04      4.98 o 
  -4  14   1        0.33        4.48      1.99 o 
  -3  14   1       10.43       11.90      2.03 o 
  -2  14   1        3.82        5.30      1.98 o 
  -1  14   1       12.96       12.46      2.01 o 
   0  14   1       39.87       37.47      2.71 o 
   1  14   1       57.43       51.06      2.10 o 
   2  14   1       20.59       16.60      1.59 o 
   3  14   1       11.80       16.49      1.65 o 
   4  14   1        0.88        2.54      1.66 o 
   5  14   1       57.21       53.61      1.64 o 
   6  14   1        2.51        1.56      1.49 o 
   7  14   1       23.89       25.50      1.57 o 
  -6  15   1       39.83       40.93      1.73 o 
  -5  15   1        0.65        2.62      1.78 o 
  -4  15   1       45.50       39.61      3.78 o 
  -3  15   1       27.01       24.96      2.05 o 
  -2  15   1       82.49       84.93      6.37 o 
  -1  15   1        0.01        0.90      1.56 o 
   0  15   1       72.79       72.55      2.80 o 
   1  15   1       10.98       12.07      1.98 o 
   2  15   1        1.72        3.39      1.58 o 
   3  15   1       32.84       36.91      5.46 o 
   4  15   1      167.37      173.87      4.65 o 
   5  15   1        9.13       12.93      1.52 o 
  -4  16   1       28.36       26.08      1.64 o 
  -3  16   1       82.09       76.79      2.64 o 
  -2  16   1       10.00        9.52      1.65 o 
  -1  16   1       18.42       24.05      2.02 o 
   0  16   1       10.98       15.95      1.75 o 
   1  16   1       50.71       50.63      1.79 o 
   2  16   1        0.80        0.21      1.59 o 
   3  16   1       18.00       20.83      1.86 o 
 -15   0   2       42.04       44.54      2.42 o 
 -14   0   2       73.31       68.70      2.46 o 
 -13   0   2       38.93       44.04      4.26 o 
 -12   0   2       80.06       72.98      2.56 o 
 -11   0   2        3.57        1.66      2.12 o 
 -10   0   2        3.25        2.49      2.03 o 
  -9   0   2       12.42        6.78      2.24 o 
  -8   0   2       36.81       25.45      2.21 o 
  -7   0   2       74.34       86.63      2.65 o 
  -6   0   2     2636.90     2843.73     68.90 o 
  -5   0   2      291.94      288.66      9.88 o 
  -4   0   2     6729.05     6462.44    446.00 o 
  -3   0   2      817.77      773.32     15.99 o 
  -2   0   2      785.12      747.37     57.40 o 
  -1   0   2     1561.71     1710.27     23.37 o 
   0   0   2      126.66      125.84      4.68 o 
   1   0   2      603.76      641.24      8.35 o 
   2   0   2      585.66      505.64     25.99 o 
   3   0   2        1.03        1.20      2.16 o 
   4   0   2      108.57       92.61      5.02 o 
   5   0   2       67.36       80.85      3.87 o 
   6   0   2     1003.87     1017.35     36.33 o 
   7   0   2      377.57      310.10     11.56 o 
   8   0   2        2.37        4.00      1.97 o 
   9   0   2        2.25        5.17      2.03 o 
  10   0   2       68.28       70.33      2.54 o 
  11   0   2        2.94       -1.64      2.08 o 
  12   0   2       51.54       47.51      2.59 o 
  13   0   2       45.17       46.89      4.69 o 
 -15   1   2      148.55      149.80      3.22 o 
 -14   1   2       26.34       27.79      2.31 o 
 -13   1   2      108.24      107.03      1.79 o 
 -12   1   2        7.45        8.89      1.55 o 
 -11   1   2       26.81       21.63      1.55 o 
 -10   1   2       68.99       74.90      2.66 o 
  -9   1   2       12.04        9.07      1.42 o 
  -8   1   2       77.48       74.23      2.41 o 
  -7   1   2       39.37       48.26      1.99 o 
  -6   1   2       31.46       30.48      1.75 o 
  -5   1   2      796.09      822.49     18.61 o 
  -4   1   2     6603.58     7185.46    129.43 o 
  -3   1   2    19826.96    18452.23     73.11 o 
  -1   1   2     7372.55     6973.79    474.54 o 
   0   1   2      137.12      110.45      3.00 o 
   1   1   2     3033.15     2803.28    131.93 o 
   2   1   2     1808.56     1747.81     56.97 o 
   3   1   2      329.55      335.51     11.06 o 
   4   1   2     2590.78     2453.61     34.93 o 
   5   1   2      629.12      671.85     18.98 o 
   6   1   2        1.72        2.64      1.38 o 
   7   1   2       21.67       19.26      1.46 o 
   8   1   2        0.54        1.14      1.37 o 
   9   1   2       27.38       25.19      1.60 o 
  10   1   2      222.93      224.51     11.37 o 
  11   1   2      178.81      185.11      4.16 o 
  12   1   2       97.19       89.56      5.39 o 
  13   1   2       36.31       38.89      1.80 o 
 -15   2   2       44.31       47.36      1.79 o 
 -14   2   2        0.00        1.90      1.47 o 
 -13   2   2        0.07        0.62      1.53 o 
 -12   2   2        6.91        8.48      1.70 o 
 -11   2   2        0.71        3.46      1.57 o 
 -10   2   2      184.32      186.75      7.73 o 
  -9   2   2      131.14      154.65      2.21 o 
  -8   2   2        0.05        1.55      1.38 o 
  -7   2   2      291.82      289.96      7.40 o 
  -6   2   2      226.59      243.21     11.46 o 
  -5   2   2        0.01        0.61      1.55 o 
  -4   2   2     1250.55     1161.75     48.16 o 
  -3   2   2       51.44       49.92      2.74 o 
  -2   2   2      271.23      266.86     11.97 o 
  -1   2   2      114.38       96.91      2.93 o 
   0   2   2        4.88       34.48      3.01 o 
   1   2   2      409.24      397.12     10.62 o 
   2   2   2      871.09      742.15     21.94 o 
   3   2   2       78.89       66.97      2.53 o 
   4   2   2     1794.40     1834.06     47.76 o 
   5   2   2        4.45        0.84      1.40 o 
   6   2   2      100.53      115.31      4.97 o 
   7   2   2        5.06        8.99      1.51 o 
   8   2   2       10.77       10.83      1.44 o 
   9   2   2       26.28       24.96      1.61 o 
  10   2   2       22.32       23.60      1.54 o 
  11   2   2        0.16        0.20      1.52 o 
  12   2   2        2.82        4.57      1.61 o 
  13   2   2        2.00        2.42      1.53 o 
 -15   3   2        4.38        2.89      1.58 o 
 -14   3   2        2.96        3.89      1.41 o 
 -13   3   2       29.31       31.14      2.10 o 
 -12   3   2      278.05      251.07     29.50 o 
 -11   3   2      126.42      109.38      9.27 o 
 -10   3   2        3.95        2.86      1.54 o 
  -9   3   2        0.76        1.09      1.45 o 
  -8   3   2        9.00       14.66      1.51 o 
  -7   3   2     1498.37     1522.44     30.34 o 
  -6   3   2        7.00       10.64      1.63 o 
  -5   3   2       31.83       44.84      1.93 o 
  -4   3   2      155.00      135.14      3.25 o 
  -3   3   2      415.88      406.98     15.16 o 
  -2   3   2      725.56      703.96     16.84 o 
  -1   3   2      464.07      457.94     20.06 o 
   0   3   2       32.44       38.58      1.89 o 
   1   3   2     4992.02     5270.54    202.28 o 
   2   3   2      734.19      714.18     30.47 o 
   3   3   2      349.94      347.89     11.11 o 
   4   3   2      161.77      167.49      6.94 o 
   5   3   2       87.25       88.68      1.87 o 
   6   3   2      215.52      219.96      4.45 o 
   7   3   2      166.67      188.73      2.94 o 
   8   3   2      435.37      419.92      8.90 o 
   9   3   2      184.65      182.51      3.99 o 
  10   3   2      154.35      144.73      5.82 o 
  11   3   2      325.37      345.96      5.67 o 
  12   3   2        0.09        0.32      1.46 o 
  13   3   2       31.86       28.28      1.72 o 
 -14   4   2       16.75       17.62      1.50 o 
 -13   4   2        3.16        3.28      1.55 o 
 -12   4   2       43.10       42.45      1.65 o 
 -11   4   2       54.48       48.02      1.93 o 
 -10   4   2       70.25       73.95      4.16 o 
  -9   4   2      294.93      279.72     11.29 o 
  -8   4   2        0.14        3.00      1.32 o 
  -7   4   2      191.68      201.53      9.03 o 
  -6   4   2      425.97      488.43     16.11 o 
  -5   4   2      529.05      548.36     20.10 o 
  -4   4   2       85.40      116.33      3.10 o 
  -3   4   2        2.19        3.01      1.92 o 
  -2   4   2       81.05       86.01      4.52 o 
  -1   4   2      790.57      747.48     21.11 o 
   0   4   2      127.66      136.84      6.20 o 
   1   4   2       13.00        8.45      1.64 o 
   2   4   2      205.05      227.87      9.62 o 
   3   4   2      409.96      396.63     14.58 o 
   4   4   2      698.99      766.27     44.51 o 
   5   4   2       11.63       10.48      1.32 o 
   6   4   2        8.53        9.24      1.47 o 
   7   4   2       24.18       23.89      1.51 o 
   8   4   2        8.21        5.88      1.40 o 
   9   4   2       23.32       26.48      1.60 o 
  10   4   2       60.07       54.66      1.62 o 
  11   4   2        9.31        7.64      1.49 o 
  12   4   2       61.31       57.79      1.71 o 
  13   4   2        4.73        5.21      1.45 o 
 -14   5   2       28.36       26.48      1.84 o 
 -13   5   2        0.63        2.75      1.58 o 
 -12   5   2       52.78       50.66      1.70 o 
 -11   5   2      212.60      201.24      7.92 o 
 -10   5   2       10.28       10.60      1.62 o 
  -9   5   2      299.94      292.91     13.64 o 
  -8   5   2       20.63       17.40      1.59 o 
  -7   5   2      157.30      150.87      6.38 o 
  -6   5   2        5.89        9.06      1.42 o 
  -5   5   2     1097.34     1139.54     43.63 o 
  -4   5   2       71.95       62.32      2.67 o 
  -3   5   2       62.22       49.12      3.45 o 
  -2   5   2     1123.69     1030.74     31.49 o 
  -1   5   2       69.55       68.63      2.31 o 
   0   5   2        3.70        1.42      1.83 o 
   1   5   2       21.25       17.24      2.10 o 
   2   5   2      446.67      492.73      9.68 o 
   3   5   2     1348.68     1454.73     32.83 o 
   4   5   2       58.56       68.63      2.69 o 
   5   5   2        1.95        1.00      1.36 o 
   6   5   2      133.20      121.68      6.38 o 
   7   5   2       97.97       91.67      3.23 o 
   8   5   2      143.17      142.17      4.03 o 
   9   5   2      237.25      234.70      4.53 o 
  10   5   2       78.55       82.64      2.95 o 
  11   5   2        0.38        0.02      1.54 o 
  12   5   2        4.92        8.55      1.42 o 
  13   5   2       18.70       21.28      1.75 o 
 -14   6   2        7.86       10.49      1.74 o 
 -13   6   2        6.98        4.63      1.79 o 
 -12   6   2       30.29       28.67      1.73 o 
 -11   6   2       16.96       16.69      1.67 o 
 -10   6   2      110.41      106.41      2.90 o 
  -9   6   2      343.19      342.76     10.27 o 
  -8   6   2       93.96       91.84      3.04 o 
  -7   6   2       78.96       79.13      3.58 o 
  -6   6   2        0.41        5.10      1.49 o 
  -5   6   2      185.13      212.76      4.47 o 
  -4   6   2       62.93       74.81      5.56 o 
  -3   6   2      882.98      915.42     69.28 o 
  -2   6   2      131.82      137.37     11.58 o 
  -1   6   2      763.59      701.28     38.47 o 
   0   6   2      174.67      171.98     12.24 o 
   1   6   2        5.77        2.66      1.71 o 
   2   6   2        0.01       16.83      1.90 o 
   3   6   2        1.91        3.61      1.40 o 
   4   6   2       78.47       90.64      3.51 o 
   5   6   2      256.39      264.45      6.87 o 
   6   6   2      481.06      515.83     18.07 o 
   7   6   2       53.36       52.82      2.04 o 
   8   6   2       47.19       46.07      1.74 o 
   9   6   2       69.96       65.38      4.86 o 
  10   6   2      155.35      172.35      3.35 o 
  11   6   2        7.78       10.84      1.59 o 
  12   6   2       15.20       16.98      1.65 o 
 -13   7   2        0.00        2.92      1.61 o 
 -12   7   2       13.80       15.79      1.72 o 
 -11   7   2        5.93        6.84      1.65 o 
 -10   7   2       51.82       41.93      1.79 o 
  -9   7   2      143.18      145.62      5.74 o 
  -8   7   2       49.18       40.25      1.69 o 
  -7   7   2      315.23      316.92     16.40 o 
  -6   7   2      186.76      199.30      5.51 o 
  -5   7   2      399.65      406.32     20.27 o 
  -4   7   2      308.92      325.90     17.34 o 
  -3   7   2     1671.60     1505.98    122.09 o 
  -2   7   2       45.54       46.72      2.47 o 
  -1   7   2      807.63      831.71     11.97 o 
   0   7   2      137.93      164.50     10.88 o 
   1   7   2      502.83      483.38     23.89 o 
   2   7   2      441.15      454.13     31.34 o 
   3   7   2       31.17       41.02      1.60 o 
   4   7   2      208.25      209.51     12.42 o 
   5   7   2      868.93      897.53     31.11 o 
   6   7   2        8.61        9.87      1.59 o 
   7   7   2        7.77       13.03      1.58 o 
   8   7   2        1.20        0.98      1.55 o 
   9   7   2       14.74       13.75      2.00 o 
  10   7   2        1.12        1.32      1.51 o 
  11   7   2        2.86        4.50      1.67 o 
  12   7   2        0.63        2.71      1.53 o 
 -13   8   2       48.96       48.91      3.37 o 
 -12   8   2      169.39      176.52      3.03 o 
 -11   8   2        8.94       14.15      1.67 o 
 -10   8   2        2.91        2.18      1.52 o 
  -9   8   2      289.72      281.59      5.73 o 
  -8   8   2       69.81       79.71      2.19 o 
  -7   8   2      290.88      281.55     10.70 o 
  -6   8   2        3.68        6.59      1.47 o 
  -5   8   2       17.36       16.62      1.69 o 
  -4   8   2      195.46      195.66      6.41 o 
  -3   8   2      496.79      498.51     15.80 o 
  -2   8   2       87.04       83.39      5.70 o 
  -1   8   2      223.77      236.58     10.09 o 
   0   8   2       86.54       62.65      7.71 o 
   1   8   2      122.39      110.64      4.98 o 
   2   8   2        2.13        3.71      1.50 o 
   3   8   2       96.30       86.21      3.83 o 
   4   8   2      410.96      464.03     13.93 o 
   5   8   2        0.01        0.77      1.52 o 
   6   8   2      444.55      452.71     15.97 o 
   7   8   2      573.46      587.56     13.91 o 
   8   8   2       84.98       83.85      2.85 o 
   9   8   2       49.70       47.36      1.82 o 
  10   8   2        7.71        6.84      1.66 o 
  11   8   2        1.36        0.54      1.56 o 
 -12   9   2        0.37        1.37      1.61 o 
 -11   9   2       54.32       56.91      2.26 o 
 -10   9   2        5.78        9.16      1.59 o 
  -9   9   2       21.45       19.90      1.57 o 
  -8   9   2        0.70        0.05      1.45 o 
  -7   9   2       28.80       28.77      1.62 o 
  -6   9   2       44.49       52.93      1.65 o 
  -5   9   2      144.59      139.90      4.36 o 
  -4   9   2       17.33       13.71      2.03 o 
  -3   9   2      178.35      141.07      4.19 o 
  -2   9   2        5.40        4.78      2.08 o 
  -1   9   2      126.43      143.78     17.08 o 
   0   9   2      270.61      292.21     24.96 o 
   1   9   2       19.74       15.39      2.62 o 
   2   9   2        1.26        0.98      1.47 o 
   3   9   2       21.93       20.53      1.97 o 
   4   9   2       30.74       25.94      1.52 o 
   5   9   2       23.48       28.88      1.78 o 
   6   9   2       47.52       33.47      1.64 o 
   7   9   2       40.75       44.13      1.88 o 
   8   9   2       86.81       79.21      1.74 o 
   9   9   2      315.74      299.65     15.52 o 
  10   9   2        1.75        2.86      1.63 o 
  11   9   2       25.49       30.60      1.79 o 
 -12  10   2      133.34      130.58      3.23 o 
 -11  10   2        1.64        2.18      1.56 o 
 -10  10   2        6.93        5.10      1.60 o 
  -9  10   2      120.08      127.89      4.55 o 
  -8  10   2       75.57       83.18      1.76 o 
  -7  10   2      327.27      323.48     12.57 o 
  -6  10   2      403.34      403.44     15.85 o 
  -5  10   2      187.62      177.13      5.24 o 
  -4  10   2      115.62       93.21      6.69 o 
  -3  10   2      196.76      191.60      9.49 o 
  -2  10   2        0.16        2.24      2.20 o 
  -1  10   2      390.17      366.68     15.08 o 
   0  10   2       86.45       79.75      3.12 o 
   1  10   2      270.00      286.45     47.00 o 
   2  10   2       20.20       20.35      1.57 o 
   3  10   2        2.03        2.74      1.59 o 
   4  10   2        4.29        4.74      1.61 o 
   5  10   2      169.84      164.65      7.18 o 
   6  10   2       15.59       24.74      1.64 o 
   7  10   2      395.79      399.69      9.73 o 
   8  10   2        0.03        3.21      1.52 o 
   9  10   2       85.69       86.08      1.90 o 
  10  10   2        0.11        3.96      1.58 o 
 -11  11   2       25.44       24.81      1.64 o 
 -10  11   2        1.22        1.87      1.47 o 
  -9  11   2       14.87       19.52      1.61 o 
  -8  11   2       91.79       94.74      3.73 o 
  -7  11   2      150.08      133.65      4.95 o 
  -6  11   2      168.97      162.20      6.59 o 
  -5  11   2        8.88       14.10      1.68 o 
  -4  11   2      345.55      368.20     10.44 o 
  -3  11   2      171.45      165.02     10.52 o 
  -2  11   2        4.03        3.04      1.96 o 
  -1  11   2      703.08      633.68     32.03 o 
   0  11   2      372.95      388.79     29.28 o 
   1  11   2      641.92      705.40     85.42 o 
   2  11   2      185.46      176.81     13.25 o 
   3  11   2        1.00        1.12      1.67 o 
   4  11   2       36.30       31.79      1.70 o 
   5  11   2       46.96       47.96      1.66 o 
   6  11   2       24.10       26.27      1.37 o 
   7  11   2        2.02        0.60      1.59 o 
   8  11   2        0.37        2.73      1.52 o 
   9  11   2        2.16        1.62      1.58 o 
  10  11   2        6.35        6.25      1.93 o 
 -10  12   2        7.51        6.91      1.51 o 
  -9  12   2        0.25        3.06      1.67 o 
  -8  12   2        0.99        1.17      1.83 o 
  -7  12   2       41.19       30.67      1.84 o 
  -6  12   2       45.66       46.70      2.07 o 
  -5  12   2      111.90      109.92      2.73 o 
  -4  12   2        0.39        0.78      1.73 o 
  -3  12   2       33.03       38.36      2.25 o 
  -2  12   2        2.25        2.58      2.17 o 
  -1  12   2       49.70       58.96      2.46 o 
   0  12   2       76.91       91.26      2.95 o 
   1  12   2        3.10        9.26      4.42 o 
   2  12   2      285.28      279.75     10.42 o 
   3  12   2       99.48       98.88      2.08 o 
   4  12   2       61.44       69.18      3.83 o 
   5  12   2        0.22       -0.69      1.48 o 
   6  12   2        0.02        3.76      1.35 o 
   7  12   2       28.66       32.88      1.64 o 
   8  12   2        0.00       -0.06      1.53 o 
   9  12   2       23.31       23.79      1.65 o 
  -9  13   2        7.03        7.08      1.87 o 
  -8  13   2       45.60       50.04      3.86 o 
  -7  13   2       29.24       28.18      1.87 o 
  -6  13   2       11.15        5.31      1.54 o 
  -5  13   2        0.83        2.82      1.54 o 
  -4  13   2       37.21       36.38      1.87 o 
  -3  13   2        1.14        2.17      1.48 o 
  -2  13   2      194.16      169.60      4.56 o 
  -1  13   2      106.19      103.71      6.61 o 
   0  13   2       58.52       59.97      2.79 o 
   1  13   2      382.76      389.36      6.12 o 
   2  13   2        0.94        3.15      1.84 o 
   3  13   2        2.24        4.61      1.71 o 
   4  13   2       21.30       24.47      1.60 o 
   5  13   2        4.57        6.53      1.61 o 
   6  13   2        4.40        5.27      1.47 o 
   7  13   2        0.66        2.98      1.52 o 
   8  13   2       10.99       10.29      1.53 o 
  -8  14   2      115.66      119.95      3.99 o 
  -7  14   2        8.04        6.56      1.56 o 
  -6  14   2       77.89       80.08      2.94 o 
  -5  14   2        2.92        2.56      1.55 o 
  -4  14   2        3.27        4.59      1.55 o 
  -3  14   2       89.06       88.94      3.09 o 
  -2  14   2       17.00       15.13      1.67 o 
  -1  14   2        9.61        7.91      1.67 o 
   0  14   2      237.62      233.28     25.93 o 
   1  14   2      246.61      219.67      4.62 o 
   2  14   2       39.12       31.03      1.72 o 
   3  14   2      116.53      105.90      2.95 o 
   4  14   2       21.89       27.73      1.51 o 
   5  14   2       46.91       53.94      1.58 o 
   6  14   2        2.76        3.65      1.47 o 
  -6  15   2        2.08        4.01      1.77 o 
  -5  15   2       50.15       55.01      1.81 o 
  -4  15   2       15.92       19.59      1.71 o 
  -3  15   2        1.09        1.94      1.63 o 
  -2  15   2        1.86        5.72      1.59 o 
  -1  15   2       17.78       19.33      1.64 o 
   0  15   2        8.84        8.27      1.83 o 
   1  15   2        1.46        4.54      1.77 o 
   2  15   2        1.30        4.88      1.62 o 
   3  15   2        0.06        0.76      1.47 o 
   4  15   2       27.71       37.44      1.70 o 
   5  15   2       11.28       15.73      1.53 o 
  -4  16   2       70.71       67.41      3.15 o 
  -3  16   2      110.43      107.23      3.09 o 
  -2  16   2       36.88       32.75      1.68 o 
  -1  16   2        0.67        0.04      1.60 o 
   0  16   2       21.70       21.83      1.78 o 
   1  16   2        5.24        4.86      1.65 o 
   2  16   2       13.72       17.55      1.53 o 
 -15   1   3       16.93       18.77      1.69 o 
 -14   1   3       30.15       33.49      1.66 o 
 -13   1   3       25.88       22.59      1.67 o 
 -12   1   3      623.44      617.40     24.39 o 
 -11   1   3        7.04       10.41      1.77 o 
 -10   1   3       83.86       91.87      2.33 o 
  -9   1   3       16.16       16.72      1.47 o 
  -8   1   3      187.54      196.10      5.35 o 
  -7   1   3      382.17      385.86      8.24 o 
  -6   1   3     2515.05     2712.56     54.76 o 
  -5   1   3        0.24        1.20      1.86 o 
  -4   1   3     1544.75     1532.88     45.55 o 
  -3   1   3       62.89       46.25      2.38 o 
  -2   1   3     1753.16     1636.10     37.14 o 
  -1   1   3       25.76       21.30      2.45 o 
   0   1   3      158.73      126.18      2.73 o 
   1   1   3        7.59        1.48      1.63 o 
   2   1   3     1973.79     2045.82     67.35 o 
   3   1   3      525.00      545.83     12.07 o 
   4   1   3      197.81      222.60      5.67 o 
   5   1   3      115.46      111.25      4.28 o 
   6   1   3        1.46        0.89      1.27 o 
   7   1   3      893.33      820.59     24.79 o 
   8   1   3      361.63      365.11      7.11 o 
   9   1   3        0.19        0.19      1.31 o 
  10   1   3       47.35       51.66      1.62 o 
  11   1   3       42.80       46.68      1.97 o 
  12   1   3       47.96       46.98      2.37 o 
  13   1   3       50.76       50.46      2.06 o 
 -15   2   3       74.07       70.61      3.58 o 
 -14   2   3       37.81       39.15      1.57 o 
 -13   2   3       63.24       61.88      1.79 o 
 -12   2   3       33.41       30.42      1.64 o 
 -11   2   3       20.40       17.13      1.44 o 
 -10   2   3       89.35       82.76      1.76 o 
  -9   2   3        8.33       10.94      1.34 o 
  -8   2   3       34.87       28.80      1.61 o 
  -7   2   3        2.42        3.51      1.56 o 
  -6   2   3      292.34      341.18     10.26 o 
  -5   2   3       67.90       78.57      3.49 o 
  -4   2   3     3172.44     3285.88    160.76 o 
  -3   2   3       16.35       12.86      2.10 o 
  -2   2   3     1097.40     1083.92     21.49 o 
  -1   2   3        4.39        3.17      1.99 o 
   0   2   3     1787.28     1736.64     62.97 o 
   1   2   3       88.83       99.43      3.05 o 
   2   2   3      203.94      163.75      6.24 o 
   3   2   3       68.11       64.95      2.03 o 
   4   2   3       22.70       22.40      1.50 o 
   5   2   3        1.60        1.12      1.29 o 
   6   2   3      255.91      266.07      9.27 o 
   7   2   3        2.45        2.32      1.41 o 
   8   2   3       25.81       25.95      2.19 o 
   9   2   3       37.14       41.40      1.61 o 
  10   2   3      611.15      576.13     23.97 o 
  11   2   3        4.26        6.50      1.46 o 
  12   2   3       72.32       74.59      5.06 o 
  13   2   3        0.26        2.21      1.94 o 
 -15   3   3       55.81       63.66      2.60 o 
 -14   3   3       68.10       73.24      2.43 o 
 -13   3   3       70.90       71.18      1.94 o 
 -12   3   3      562.36      594.69     17.77 o 
 -11   3   3        4.83        8.13      1.50 o 
 -10   3   3      311.62      307.51      2.80 o 
  -9   3   3      203.72      217.87      5.67 o 
  -8   3   3      727.35      821.41     11.25 o 
  -7   3   3      247.96      248.54      5.04 o 
  -6   3   3     2383.08     2501.48     48.76 o 
  -5   3   3      170.97      174.19      6.07 o 
  -4   3   3     1024.95      917.72     54.29 o 
  -3   3   3       29.56       26.89      2.16 o 
  -2   3   3       62.86       54.97      2.68 o 
  -1   3   3        8.09        6.94      1.83 o 
   0   3   3      295.26      303.16     13.45 o 
   1   3   3     1561.53     1615.26     27.13 o 
   2   3   3      239.01      266.26      5.21 o 
   3   3   3     1509.72     1552.48     47.73 o 
   4   3   3       22.99       18.31      1.46 o 
   5   3   3       96.93      102.97      2.74 o 
   6   3   3      209.39      209.34     11.34 o 
   7   3   3     1158.55     1022.54     27.89 o 
   8   3   3       56.86       53.88      1.70 o 
   9   3   3      267.84      261.33      5.06 o 
  10   3   3       10.94       10.12      1.48 o 
  11   3   3        9.07       11.12      1.49 o 
  12   3   3       19.24       15.97      1.57 o 
 -14   4   3       79.26       81.38      2.80 o 
 -13   4   3        1.60        2.97      1.64 o 
 -12   4   3        1.90        0.57      1.54 o 
 -11   4   3        0.05        0.94      1.41 o 
 -10   4   3        2.08        4.28      1.51 o 
  -9   4   3      206.20      197.96      5.67 o 
  -8   4   3      178.97      195.00      3.01 o 
  -7   4   3      397.91      370.47      7.56 o 
  -6   4   3       13.56       12.02      1.76 o 
  -5   4   3      391.03      378.04     19.45 o 
  -4   4   3      350.40      296.37     13.93 o 
  -3   4   3        2.31        4.87      1.81 o 
  -2   4   3      289.85      310.03     17.10 o 
  -1   4   3      171.53      165.43      5.01 o 
   0   4   3      816.46      872.08     19.20 o 
   1   4   3     1518.23     1512.14     73.94 o 
   2   4   3      205.78      237.70      5.38 o 
   3   4   3       92.96      101.69      2.10 o 
   4   4   3        2.26        3.20      1.45 o 
   5   4   3      231.64      254.19      8.27 o 
   6   4   3       86.49       87.78      2.69 o 
   7   4   3      118.13      121.69      4.54 o 
   8   4   3        0.91        1.85      1.48 o 
   9   4   3        6.62        6.36      1.46 o 
  10   4   3       24.83       23.28      2.07 o 
  11   4   3       39.73       44.73      1.64 o 
  12   4   3        2.41        4.25      1.42 o 
 -14   5   3       24.78       25.22      1.81 o 
 -13   5   3        0.25        3.29      1.62 o 
 -12   5   3      101.23       97.89      2.45 o 
 -11   5   3       22.59       22.98      1.54 o 
 -10   5   3       58.88       55.73      2.45 o 
  -9   5   3        8.45        7.55      1.47 o 
  -8   5   3       89.24       90.68      3.54 o 
  -7   5   3       49.28       38.58      1.63 o 
  -6   5   3      276.12      284.94      5.47 o 
  -5   5   3        7.71        3.46      1.63 o 
  -4   5   3      318.46      336.46     13.04 o 
  -3   5   3     1077.72     1051.72     45.48 o 
  -2   5   3       57.17       60.72      3.88 o 
  -1   5   3     3024.74     3392.48    142.12 o 
   0   5   3        3.61        3.03      1.72 o 
   1   5   3      466.81      492.36      8.72 o 
   2   5   3      102.23      125.76      5.35 o 
   3   5   3        7.72        3.99      1.45 o 
   4   5   3     1206.33     1138.13     37.71 o 
   5   5   3      173.18      153.13      9.33 o 
   6   5   3       49.17       43.01      1.65 o 
   7   5   3       40.45       45.43      2.07 o 
   8   5   3       66.30       65.78      2.15 o 
   9   5   3        3.31        5.19      1.44 o 
  10   5   3       62.06       57.36      2.99 o 
  11   5   3       10.62        8.91      1.48 o 
  12   5   3       59.52       55.21      1.87 o 
 -14   6   3        3.85        5.38      1.90 o 
 -13   6   3        1.33        4.70      1.94 o 
 -12   6   3       64.70       60.83      1.98 o 
 -11   6   3      112.10      106.67      4.83 o 
 -10   6   3        2.83        2.66      1.52 o 
  -9   6   3       24.21       37.13      1.83 o 
  -8   6   3       33.72       41.44      1.64 o 
  -7   6   3       19.48       19.97      1.49 o 
  -6   6   3       90.90       86.53      9.60 o 
  -5   6   3      219.33      251.70      9.25 o 
  -4   6   3      661.43      587.95     45.65 o 
  -3   6   3        2.62        6.46      1.65 o 
  -2   6   3       32.46       33.69      1.88 o 
  -1   6   3       88.72      111.02      7.13 o 
   0   6   3      127.43      152.45      3.50 o 
   1   6   3      662.45      680.55     31.71 o 
   2   6   3      694.63      679.83     19.02 o 
   3   6   3      187.53      214.16      6.22 o 
   4   6   3        0.30        0.36      1.61 o 
   5   6   3      107.74      115.07      2.23 o 
   6   6   3      433.42      413.87     11.38 o 
   7   6   3       48.22       52.06      1.95 o 
   8   6   3        1.71        2.68      1.49 o 
   9   6   3        4.27        7.39      1.71 o 
  10   6   3       37.75       38.61      1.68 o 
  11   6   3        6.64        8.98      1.60 o 
  12   6   3       11.49       15.28      2.38 o 
 -14   7   3        3.42        1.81      2.19 o 
 -13   7   3        3.23        3.72      1.74 o 
 -12   7   3       25.12       26.77      1.78 o 
 -11   7   3        9.58        8.94      1.66 o 
 -10   7   3        0.27        1.93      1.57 o 
  -9   7   3      386.25      353.44     12.73 o 
  -8   7   3        0.15        2.73      1.66 o 
  -7   7   3      272.97      268.17     11.14 o 
  -6   7   3      330.29      307.27     11.29 o 
  -5   7   3       19.61       15.88      1.52 o 
  -4   7   3      540.86      521.45     27.27 o 
  -3   7   3      732.81      742.75     39.78 o 
  -2   7   3      271.53      277.43      6.76 o 
  -1   7   3      121.57      165.59      9.94 o 
   0   7   3      815.07      903.00     63.75 o 
   1   7   3        5.80        8.70      1.66 o 
   2   7   3       30.02       26.16      1.81 o 
   3   7   3       49.30       52.27      4.66 o 
   4   7   3       12.76       18.38      1.61 o 
   5   7   3      554.55      549.56      6.15 o 
   6   7   3      414.56      394.32     15.66 o 
   7   7   3        0.32        1.09      1.73 o 
   8   7   3        0.35        0.12      1.50 o 
   9   7   3       21.37       20.64      1.64 o 
  10   7   3       15.81       13.30      1.60 o 
  11   7   3       62.77       62.69      1.82 o 
 -13   8   3       11.69       13.54      1.70 o 
 -12   8   3        2.35        2.77      1.70 o 
 -11   8   3       27.83       24.56      2.32 o 
 -10   8   3       43.35       41.94      2.16 o 
  -9   8   3      103.29       98.90      3.53 o 
  -8   8   3       46.79       46.14      2.00 o 
  -7   8   3      164.43      165.42      3.51 o 
  -6   8   3      131.73      118.62      2.19 o 
  -5   8   3       60.37       52.28      3.90 o 
  -4   8   3      293.20      303.82      9.77 o 
  -3   8   3      152.05      158.42      5.41 o 
  -2   8   3       52.80       52.95      4.35 o 
  -1   8   3      314.86      298.72     16.14 o 
   0   8   3        8.50       10.68      1.74 o 
   1   8   3      146.03      151.74      8.65 o 
   2   8   3      537.35      568.15     15.53 o 
   3   8   3      104.68      103.10      3.81 o 
   4   8   3      523.49      489.38     14.16 o 
   5   8   3       54.17       63.60      1.95 o 
   6   8   3      106.92      107.22      2.59 o 
   7   8   3       32.31       23.84      1.68 o 
   8   8   3       67.30       66.35      2.61 o 
   9   8   3       74.21       73.71      1.90 o 
  10   8   3       12.88       13.84      1.66 o 
  11   8   3        0.62        2.39      1.62 o 
 -13   9   3        6.90        6.28      2.84 o 
 -12   9   3       19.53       18.57      1.78 o 
 -11   9   3       18.02       16.94      1.84 o 
 -10   9   3       97.99       86.56      3.66 o 
  -9   9   3      645.28      649.18     23.96 o 
  -8   9   3       55.81       67.02      1.92 o 
  -7   9   3      133.57      139.37      2.31 o 
  -6   9   3      986.37      974.58     20.49 o 
  -5   9   3      138.73      127.22      8.79 o 
  -4   9   3        6.34        9.72      1.78 o 
  -3   9   3      553.68      513.61     30.41 o 
  -2   9   3      285.43      242.33     14.79 o 
  -1   9   3       44.31       49.60      3.21 o 
   0   9   3       19.96       20.78      2.57 o 
   1   9   3       15.78       16.20      1.75 o 
   2   9   3       26.22       26.11      1.69 o 
   3   9   3      173.22      187.54      4.78 o 
   4   9   3     2387.08     2275.33    123.17 o 
   5   9   3      224.28      209.27      5.70 o 
   6   9   3      240.32      234.24      8.28 o 
   7   9   3      184.61      158.68      9.23 o 
   8   9   3      226.79      207.53      8.14 o 
   9   9   3        0.68        1.95      1.51 o 
  10   9   3       68.64       88.29      2.11 o 
 -12  10   3        0.13        2.14      1.67 o 
 -11  10   3       55.25       51.45      1.85 o 
 -10  10   3       51.72       49.05      1.76 o 
  -9  10   3      108.61      102.28      2.04 o 
  -8  10   3      181.05      185.49      4.85 o 
  -7  10   3        1.31        2.40      1.82 o 
  -6  10   3      238.13      230.36      8.07 o 
  -5  10   3      219.15      225.56      8.32 o 
  -4  10   3       99.64       87.66      7.20 o 
  -3  10   3        0.24       -0.29      1.79 o 
  -2  10   3      767.24      782.95     15.92 o 
  -1  10   3      230.77      215.71      4.59 o 
   0  10   3        7.65       14.29      1.87 o 
   1  10   3       12.35       11.58      1.66 o 
   2  10   3       68.22       66.34      5.37 o 
   3  10   3       65.34       64.55      3.29 o 
   4  10   3       67.13       64.83      3.87 o 
   5  10   3      149.16      175.76      6.99 o 
   6  10   3        9.68        8.42      1.60 o 
   7  10   3      143.13      143.30      4.56 o 
   8  10   3       27.39       23.30      1.74 o 
   9  10   3        2.88        1.96      1.67 o 
  10  10   3       47.37       42.47      1.82 o 
 -11  11   3        2.89        4.49      1.65 o 
 -10  11   3       68.63       74.82      3.17 o 
  -9  11   3        2.83        1.61      1.74 o 
  -8  11   3        3.15        5.76      1.73 o 
  -7  11   3      361.92      402.03      7.34 o 
  -6  11   3        7.69        6.71      1.58 o 
  -5  11   3      138.15      116.60     10.17 o 
  -4  11   3      149.87      132.95      9.30 o 
  -3  11   3      293.02      283.24     10.84 o 
  -2  11   3        5.76        6.10      1.72 o 
  -1  11   3       33.69       37.53      1.76 o 
   0  11   3      328.04      361.28     18.71 o 
   1  11   3      957.84      877.12     48.71 o 
   2  11   3       11.34       21.79      1.92 o 
   3  11   3        4.90        5.36      1.76 o 
   4  11   3       83.20       70.75      2.54 o 
   5  11   3        0.72        1.50      1.50 o 
   6  11   3        8.79        8.55      1.52 o 
   7  11   3        2.64        1.45      1.51 o 
   8  11   3       17.04       23.71      1.59 o 
   9  11   3        1.54        1.85      1.55 o 
 -10  12   3       42.13       49.81      2.00 o 
  -9  12   3       76.07       81.35      2.49 o 
  -8  12   3       16.40       17.21      1.78 o 
  -7  12   3       55.43       56.40      2.79 o 
  -6  12   3       34.62       40.38      2.75 o 
  -5  12   3       29.97       25.07      1.75 o 
  -4  12   3      241.97      221.34     10.00 o 
  -3  12   3      112.49      108.47      2.59 o 
  -2  12   3      197.06      195.00      9.30 o 
  -1  12   3     1088.37     1088.12     26.81 o 
   0  12   3      780.88      783.63     22.80 o 
   1  12   3      159.90      158.37     11.97 o 
   2  12   3      815.83      846.38     37.34 o 
   3  12   3        0.04        1.36      1.59 o 
   4  12   3        0.51        2.58      1.51 o 
   5  12   3       66.12       60.99      2.88 o 
   6  12   3       16.19       14.85      1.68 o 
   7  12   3       49.22       54.91      1.69 o 
   8  12   3       58.71       64.70      1.73 o 
  -9  13   3        0.50        1.30      1.79 o 
  -8  13   3       19.66       22.73      1.71 o 
  -7  13   3       61.67       65.44      2.37 o 
  -6  13   3        0.49        0.89      1.57 o 
  -5  13   3       50.42       51.13      1.95 o 
  -4  13   3      111.89      108.28      2.13 o 
  -3  13   3      136.83      138.43      7.69 o 
  -2  13   3       54.22       58.39      2.78 o 
  -1  13   3       29.31       34.74      5.04 o 
   0  13   3        1.65        6.19      2.67 o 
   1  13   3       11.55        6.49      1.85 o 
   2  13   3       44.03       38.11      1.91 o 
   3  13   3        0.03        1.35      1.93 o 
   4  13   3       75.60       70.74      2.82 o 
   5  13   3       12.20       11.89      1.74 o 
   6  13   3        2.92        1.66      1.41 o 
   7  13   3        3.09        4.60      1.54 o 
  -8  14   3       74.73       80.38      1.98 o 
  -7  14   3        6.32        8.33      1.61 o 
  -6  14   3        7.62        9.62      1.59 o 
  -5  14   3       68.61       77.43      3.53 o 
  -4  14   3        0.15        3.21      1.69 o 
  -3  14   3       36.62       39.05      1.88 o 
  -2  14   3      324.06      317.95      9.57 o 
  -1  14   3      240.33      251.04      8.62 o 
   0  14   3      184.38      186.30      4.80 o 
   1  14   3       35.27       34.42      3.26 o 
   2  14   3       87.70      101.49      4.03 o 
   3  14   3      111.46      120.74      3.89 o 
   4  14   3        0.18        3.47      1.78 o 
   5  14   3       52.05       63.18      2.01 o 
  -6  15   3       14.26       15.94      1.67 o 
  -5  15   3        5.01        3.39      1.75 o 
  -4  15   3       14.61       17.56      1.63 o 
  -3  15   3        0.25        1.19      1.87 o 
  -2  15   3       40.55       41.37      1.84 o 
  -1  15   3       97.90      104.17      2.21 o 
   0  15   3      262.20      237.62     12.35 o 
   1  15   3       98.86      110.89      4.79 o 
   2  15   3       29.24       26.71      1.82 o 
   3  15   3       58.80       56.78      2.26 o 
   4  15   3        0.50        1.32      1.87 o 
  -3  16   3        1.16        3.67      2.39 o 
  -2  16   3       75.90       74.37      6.06 o 
  -1  16   3       29.21       30.54      1.79 o 
   0  16   3        3.05        1.52      1.72 o 
 -15   0   4       90.56       77.24      2.90 o 
 -14   0   4      308.30      322.17     15.44 o 
 -13   0   4      343.74      315.54      6.60 o 
 -12   0   4      661.92      636.28     19.69 o 
 -11   0   4       12.12       13.36      2.00 o 
 -10   0   4      174.70      169.82      3.17 o 
  -9   0   4       71.92       67.83      3.25 o 
  -8   0   4      216.26      256.10      4.89 o 
  -7   0   4     1535.16     1538.23     62.80 o 
  -6   0   4     2818.16     2875.68     88.49 o 
  -5   0   4     5530.07     6252.96    258.83 o 
  -4   0   4     3302.08     3420.90    187.28 o 
  -3   0   4     1123.10     1084.63    134.62 o 
  -2   0   4      463.51      507.66     10.80 o 
  -1   0   4     1080.64      964.27     63.83 o 
   0   0   4        0.00       -1.23      2.37 o 
   1   0   4     2697.24     3069.16     54.77 o 
   2   0   4     1219.52     1047.04     19.65 o 
   3   0   4     2313.37     2645.72    167.06 o 
   4   0   4     1821.89     1803.44     71.03 o 
   5   0   4       60.62       62.20      2.25 o 
   6   0   4      173.60      151.34     10.59 o 
   7   0   4      123.24      117.45      4.60 o 
   8   0   4      443.74      439.07      3.57 o 
   9   0   4      155.17      162.01      5.23 o 
  10   0   4      460.91      463.75     28.61 o 
  11   0   4      926.83      897.52     44.75 o 
  12   0   4       51.91       58.61      6.66 o 
 -15   1   4       34.89       34.53      1.79 o 
 -14   1   4       55.08       64.54      1.91 o 
 -13   1   4       92.00       89.27      3.06 o 
 -12   1   4      130.20      131.14      3.92 o 
 -11   1   4      803.25      781.50     19.63 o 
 -10   1   4       86.57       82.75      1.68 o 
  -9   1   4       81.50       92.31      2.29 o 
  -8   1   4     1659.50     1748.11     38.67 o 
  -7   1   4       69.63       57.22      1.83 o 
  -6   1   4     1079.19     1137.02     26.93 o 
  -5   1   4       97.63      109.34      3.07 o 
  -4   1   4     4343.02     4294.27    172.56 o 
  -3   1   4     1579.44     1547.01     85.98 o 
  -2   1   4      275.69      273.27     11.20 o 
  -1   1   4      857.18      834.76     24.27 o 
   0   1   4      384.24      380.45      7.65 o 
   1   1   4      397.19      428.95     10.53 o 
   2   1   4      347.42      360.80     13.11 o 
   3   1   4     1818.48     1872.16     53.67 o 
   4   1   4      282.16      284.93      4.77 o 
   5   1   4      284.70      271.79      8.31 o 
   6   1   4       68.62       67.63      1.54 o 
   7   1   4       53.12       52.76      1.49 o 
   8   1   4       31.83       30.16      1.42 o 
   9   1   4       79.51       73.52      4.05 o 
  10   1   4        0.80        3.28      1.49 o 
  11   1   4        1.42       -0.39      1.54 o 
  12   1   4        6.00        5.64      1.54 o 
 -15   2   4       15.94       14.54      1.70 o 
 -14   2   4      191.27      181.30      4.93 o 
 -13   2   4       14.73       16.83      1.68 o 
 -12   2   4      121.70      125.95      1.87 o 
 -11   2   4      195.35      199.25      2.55 o 
 -10   2   4      445.55      455.23      4.90 o 
  -9   2   4      131.86      128.62      4.46 o 
  -8   2   4       74.45      107.30      2.84 o 
  -7   2   4       86.66       87.05      2.65 o 
  -6   2   4     2262.48     2591.20     54.17 o 
  -5   2   4     2646.55     3024.51     71.08 o 
  -4   2   4      433.57      530.68     12.75 o 
  -3   2   4       91.78      101.92      8.01 o 
  -2   2   4      233.04      250.20     18.41 o 
  -1   2   4       85.32       80.12      2.40 o 
   0   2   4      931.54      957.22     16.66 o 
   1   2   4     2914.71     2809.33    129.49 o 
   2   2   4      241.33      238.85      5.52 o 
   3   2   4        9.54        6.71      1.46 o 
   4   2   4       21.68       31.97      1.36 o 
   5   2   4      183.83      162.95      2.58 o 
   6   2   4      427.33      422.85      7.08 o 
   7   2   4       50.97       48.07      1.56 o 
   8   2   4      794.09      723.57     29.68 o 
   9   2   4       55.48       54.25      1.97 o 
  10   2   4        2.95        6.03      1.47 o 
  11   2   4        6.09        7.13      1.50 o 
  12   2   4       15.88       17.06      1.62 o 
 -15   3   4       17.47       16.21      1.75 o 
 -14   3   4       41.68       38.23      1.94 o 
 -13   3   4        0.23        2.06      1.64 o 
 -12   3   4      386.20      371.09      9.80 o 
 -11   3   4       23.50       23.98      1.59 o 
 -10   3   4      185.28      204.57      5.55 o 
  -9   3   4        1.29        2.83      1.45 o 
  -8   3   4       15.08       20.79      1.44 o 
  -7   3   4       89.25       98.96      1.91 o 
  -6   3   4       16.60       15.81      1.68 o 
  -5   3   4      743.89      772.41     23.55 o 
  -4   3   4       20.48       28.57      2.08 o 
  -3   3   4      128.22       95.11      2.91 o 
  -2   3   4        8.43       13.91      2.05 o 
  -1   3   4     1804.22     1850.08     50.65 o 
   0   3   4       14.25       28.81      1.82 o 
   1   3   4      173.18      174.90      3.93 o 
   2   3   4      506.64      585.96     15.05 o 
   3   3   4        5.34        7.90      1.42 o 
   4   3   4      177.87      182.89      4.63 o 
   5   3   4      171.85      167.91      2.22 o 
   6   3   4       49.93       55.30      1.61 o 
   7   3   4      655.35      661.16     16.96 o 
   8   3   4       10.31       18.14      1.53 o 
   9   3   4      201.71      184.75      4.05 o 
  10   3   4        1.72        3.83      1.44 o 
  11   3   4       25.66       25.78      1.62 o 
  12   3   4       34.90       30.67      1.63 o 
 -15   4   4       12.13       12.01      2.18 o 
 -14   4   4       52.95       48.61      1.78 o 
 -13   4   4       17.69       17.81      1.48 o 
 -12   4   4       93.49       92.65      1.83 o 
 -11   4   4      314.36      324.54      8.35 o 
 -10   4   4        0.96        1.37      1.48 o 
  -9   4   4       11.42       14.84      1.57 o 
  -8   4   4        0.53        9.18      1.61 o 
  -7   4   4      685.49      657.02     19.12 o 
  -6   4   4        6.59       11.03      1.57 o 
  -5   4   4     1565.66     1680.43     22.04 o 
  -4   4   4       12.06       12.37      1.88 o 
  -3   4   4      547.73      546.25     12.72 o 
  -2   4   4     2579.12     2816.57     47.80 o 
  -1   4   4      232.98      221.13      3.18 o 
   0   4   4      127.99      132.46      2.24 o 
   1   4   4      974.94     1052.96     28.36 o 
   2   4   4        0.66        3.04      1.40 o 
   3   4   4        2.96        5.91      1.29 o 
   4   4   4        3.74       12.66      1.34 o 
   5   4   4      265.02      277.64      6.90 o 
   6   4   4       52.31       51.85      1.72 o 
   7   4   4     2668.82     2735.03     47.48 o 
   8   4   4       76.43       83.52      1.81 o 
   9   4   4       31.29       31.20      1.63 o 
  10   4   4       70.37       67.69      1.68 o 
  11   4   4       43.73       42.15      2.57 o 
 -14   5   4        5.38        5.60      1.70 o 
 -13   5   4       10.20       12.24      1.66 o 
 -12   5   4       14.94       13.79      1.57 o 
 -11   5   4       59.81       65.01      1.74 o 
 -10   5   4      379.65      409.66     13.58 o 
  -9   5   4      490.62      464.00     14.72 o 
  -8   5   4     1831.31     1876.93     59.27 o 
  -7   5   4      656.73      691.39     12.24 o 
  -6   5   4      382.34      416.69     17.80 o 
  -5   5   4      123.08      135.90      3.44 o 
  -4   5   4        3.78        5.35      1.49 o 
  -3   5   4       84.94       86.73      3.27 o 
  -2   5   4       39.48       34.83      1.78 o 
  -1   5   4      445.75      450.92      8.33 o 
   0   5   4      180.44      154.55      4.72 o 
   1   5   4      845.51      922.47     36.81 o 
   2   5   4       65.55       68.05      2.32 o 
   3   5   4       69.59       63.95      2.64 o 
   4   5   4       30.88       26.60      1.52 o 
   5   5   4      148.41      130.85      3.83 o 
   6   5   4      255.49      244.68      7.24 o 
   7   5   4      198.05      185.72      5.93 o 
   8   5   4      735.01      688.46     21.51 o 
   9   5   4       64.47       70.35      3.47 o 
  10   5   4       36.89       31.40      1.77 o 
  11   5   4        7.56        4.80      1.60 o 
 -14   6   4       18.04       20.23      1.92 o 
 -13   6   4        0.50        2.62      1.72 o 
 -12   6   4        2.50        3.70      1.58 o 
 -11   6   4        6.41        6.87      1.46 o 
 -10   6   4       46.63       44.34      1.70 o 
  -9   6   4       95.26       90.98      3.75 o 
  -8   6   4     1359.59     1444.60     23.09 o 
  -7   6   4       19.86       18.16      1.67 o 
  -6   6   4        2.22        4.75      1.66 o 
  -5   6   4      207.54      187.12      2.92 o 
  -4   6   4       40.29       41.40      2.97 o 
  -3   6   4      143.11      151.49      6.31 o 
  -2   6   4     1630.80     1781.46     35.61 o 
  -1   6   4      682.57      741.07     32.52 o 
   0   6   4        7.66       11.23      1.64 o 
   1   6   4        6.55       13.71      1.53 o 
   2   6   4       84.47       94.14      1.91 o 
   3   6   4      176.15      159.03      3.60 o 
   4   6   4     1351.22     1332.37     52.08 o 
   5   6   4      357.04      370.04      3.91 o 
   6   6   4       14.97       17.60      1.62 o 
   7   6   4      148.83      145.14      4.09 o 
   8   6   4       68.76       64.11      2.13 o 
   9   6   4       31.65       36.54      1.74 o 
  10   6   4       80.50       87.08      3.61 o 
  11   6   4       25.09       20.28      1.65 o 
 -14   7   4        2.22        3.60      2.12 o 
 -13   7   4      101.69       95.58      2.01 o 
 -12   7   4       46.02       54.30      2.02 o 
 -11   7   4      181.83      185.85      2.54 o 
 -10   7   4        0.16        1.99      1.68 o 
  -9   7   4      568.12      610.54     10.91 o 
  -8   7   4       13.89       13.73      1.60 o 
  -7   7   4      564.44      472.67     64.29 o 
  -6   7   4        5.75        4.97      1.65 o 
  -5   7   4      446.26      434.95     14.28 o 
  -4   7   4      240.00      276.31      6.24 o 
  -3   7   4        0.03        1.15      1.57 o 
  -2   7   4      116.65      120.08      8.02 o 
  -1   7   4      817.25      817.38     22.98 o 
   0   7   4      366.74      387.42     14.97 o 
   1   7   4      734.52      722.69     30.91 o 
   2   7   4       37.24       33.55      1.76 o 
   3   7   4      388.76      376.37     14.97 o 
   4   7   4        3.39        4.92      1.66 o 
   5   7   4     2878.40     2915.03     60.69 o 
   6   7   4      138.49      141.09      5.13 o 
   7   7   4        0.04       -0.27      1.55 o 
   8   7   4        3.22        5.05      1.69 o 
   9   7   4      153.08      143.14      2.74 o 
  10   7   4        0.59        1.84      1.61 o 
 -13   8   4        4.50        0.70      1.72 o 
 -12   8   4        0.22        7.96      1.75 o 
 -11   8   4       61.05       67.88      2.29 o 
 -10   8   4       19.59       17.01      1.87 o 
  -9   8   4       69.15       71.60      2.03 o 
  -8   8   4      383.58      377.30      4.09 o 
  -7   8   4      132.85      121.26      2.61 o 
  -6   8   4      483.10      468.81     11.13 o 
  -5   8   4      275.55      282.18     12.92 o 
  -4   8   4      521.70      517.25     17.68 o 
  -3   8   4      303.67      312.67     13.01 o 
  -2   8   4       28.69       31.18      1.67 o 
  -1   8   4       16.99       18.51      1.62 o 
   0   8   4      146.56      142.51      4.45 o 
   1   8   4      134.58      139.89      2.29 o 
   2   8   4      321.75      320.78      5.93 o 
   3   8   4      244.33      244.78     10.26 o 
   4   8   4      147.79      195.99      5.33 o 
   5   8   4        5.07        6.47      1.77 o 
   6   8   4       14.69       12.96      1.61 o 
   7   8   4      195.75      187.89     12.57 o 
   8   8   4        0.34        7.17      1.64 o 
   9   8   4        3.20        3.25      1.59 o 
  10   8   4       14.71        8.98      2.27 o 
 -12   9   4       84.06       87.63      2.91 o 
 -11   9   4       79.07       90.09      3.08 o 
 -10   9   4      338.62      338.56      9.00 o 
  -9   9   4       64.54       62.69      2.24 o 
  -8   9   4       85.70       85.80      2.48 o 
  -7   9   4      113.98      110.60      5.17 o 
  -6   9   4       30.04       29.96      2.08 o 
  -5   9   4        3.81        3.54      1.79 o 
  -4   9   4       35.23       35.32      2.04 o 
  -3   9   4       77.49       82.31      3.40 o 
  -2   9   4       90.60       89.80      5.55 o 
  -1   9   4       49.12       48.12      2.02 o 
   0   9   4        3.91        4.80      1.79 o 
   1   9   4       64.89       55.69      2.98 o 
   2   9   4      433.87      462.19     12.26 o 
   3   9   4     1101.66     1100.29     49.41 o 
   4   9   4       86.59       98.14      2.20 o 
   5   9   4      106.42      111.14      2.06 o 
   6   9   4       78.86       73.38      2.92 o 
   7   9   4        0.47        0.92      1.62 o 
   8   9   4       54.12       53.99      1.94 o 
   9   9   4       38.96       41.46      1.72 o 
 -12  10   4        0.37        0.47      1.76 o 
 -11  10   4        0.28        1.60      1.78 o 
 -10  10   4      114.41      118.54      4.97 o 
  -9  10   4       26.21       35.18      2.63 o 
  -8  10   4       64.72       72.20      2.02 o 
  -7  10   4        1.15        1.98      1.78 o 
  -6  10   4        6.41       11.94      1.87 o 
  -5  10   4        1.72        1.64      1.78 o 
  -4  10   4       73.70       99.59      2.10 o 
  -3  10   4       96.37      106.92      5.34 o 
  -2  10   4      345.82      325.14      7.13 o 
  -1  10   4        6.39       12.81      2.00 o 
   0  10   4        1.65        1.94      1.90 o 
   1  10   4       36.42       41.74      4.81 o 
   2  10   4      113.43      107.11      5.35 o 
   3  10   4       73.33       89.70      5.89 o 
   4  10   4      458.05      424.94     20.42 o 
   5  10   4       92.96       67.85      3.33 o 
   6  10   4       52.00       52.77      2.18 o 
   7  10   4       36.60       35.41      1.73 o 
   8  10   4       36.46       39.52      2.23 o 
   9  10   4       10.35       12.28      1.68 o 
 -11  11   4       51.27       50.99      2.02 o 
 -10  11   4       65.38       68.10      3.02 o 
  -9  11   4        3.95        8.48      2.01 o 
  -8  11   4       89.97       81.73      2.08 o 
  -7  11   4       25.77       24.13      1.84 o 
  -6  11   4      122.98      113.09      5.66 o 
  -5  11   4       26.61       23.55      2.32 o 
  -4  11   4       60.36       54.40      4.28 o 
  -3  11   4      110.98      114.81     10.50 o 
  -2  11   4       26.53       26.69      2.34 o 
  -1  11   4      146.74      121.11      2.42 o 
   0  11   4      169.19      142.16     12.20 o 
   1  11   4       52.83       48.15      1.97 o 
   2  11   4       27.89       32.17      2.71 o 
   3  11   4       42.43       37.52      2.17 o 
   4  11   4      216.04      195.01      9.22 o 
   5  11   4      153.93      152.37      6.88 o 
   6  11   4        0.00        1.14      1.73 o 
   7  11   4        1.74        5.49      1.61 o 
   8  11   4        7.36       12.15      1.60 o 
 -10  12   4       18.87       26.31      1.83 o 
  -9  12   4       15.10       20.58      1.80 o 
  -8  12   4       68.91       72.29      3.13 o 
  -7  12   4        0.34        2.95      1.73 o 
  -6  12   4       76.36       83.94      4.20 o 
  -5  12   4        2.73        1.58      1.71 o 
  -4  12   4      441.75      420.86     14.51 o 
  -3  12   4        0.17        2.17      1.78 o 
  -2  12   4      675.82      689.81     39.35 o 
  -1  12   4       39.32       43.46      2.45 o 
   0  12   4      360.95      397.16     16.53 o 
   1  12   4      219.55      230.37      5.23 o 
   2  12   4        4.43        5.23      1.89 o 
   3  12   4       18.93       19.83      2.19 o 
   4  12   4       67.81       70.04      1.82 o 
   5  12   4       12.28       14.03      1.77 o 
   6  12   4       79.08       82.99      2.94 o 
   7  12   4       15.03       21.47      1.84 o 
  -9  13   4       25.61       29.89      1.91 o 
  -8  13   4        7.45        9.71      1.75 o 
  -7  13   4       67.68       58.85      3.14 o 
  -6  13   4        2.89        3.86      1.81 o 
  -5  13   4        2.86        4.44      1.72 o 
  -4  13   4       11.87       15.65      1.89 o 
  -3  13   4        0.09        4.74      1.96 o 
  -2  13   4        6.22       16.04      5.67 o 
  -1  13   4      198.47      187.63     12.25 o 
   0  13   4       31.85       39.99      1.93 o 
   1  13   4      263.13      251.40     10.82 o 
   2  13   4      190.30      194.44     13.55 o 
   3  13   4       19.89       18.74      1.65 o 
   4  13   4       12.49       11.11      1.61 o 
   5  13   4       12.09       13.61      1.74 o 
   6  13   4       35.40       41.73      1.89 o 
  -7  14   4       12.60       19.02      1.67 o 
  -6  14   4        2.10        5.61      1.68 o 
  -5  14   4        3.48        7.30      1.78 o 
  -4  14   4      122.35      126.86      3.93 o 
  -3  14   4       15.99       13.11      1.85 o 
  -2  14   4       17.00       18.10      1.78 o 
  -1  14   4        1.40        2.94      1.67 o 
   0  14   4       24.03       20.44      1.85 o 
   1  14   4       47.94       57.37      2.07 o 
   2  14   4       28.80       27.99      2.05 o 
   3  14   4        9.57       14.16      1.87 o 
   4  14   4        0.47        2.18      1.58 o 
   5  14   4        0.00        0.57      4.52 o 
  -5  15   4        6.81        6.95      1.74 o 
  -4  15   4       86.92       88.24      5.66 o 
  -3  15   4      156.03      148.64      5.92 o 
  -2  15   4        3.69        6.39      1.76 o 
  -1  15   4        8.87       12.80      2.27 o 
   0  15   4       75.43       74.89      3.75 o 
   1  15   4       38.10       36.74      2.84 o 
   2  15   4        0.43       -1.36      1.70 o 
 -15   1   5        8.37        8.02      1.85 o 
 -14   1   5       13.45       11.96      1.72 o 
 -13   1   5       81.54       83.15      1.83 o 
 -12   1   5        5.46        5.99      1.53 o 
 -11   1   5      136.09      133.86      3.78 o 
 -10   1   5       27.97       29.61      1.58 o 
  -9   1   5       21.29       21.56      1.48 o 
  -8   1   5      175.28      178.40      2.89 o 
  -7   1   5        0.02        0.56      1.70 o 
  -6   1   5      713.48      797.29     11.33 o 
  -5   1   5       15.40       15.37      2.02 o 
  -4   1   5      450.55      481.01     21.35 o 
  -3   1   5       11.22        2.53      2.20 o 
  -2   1   5        8.93        9.19      2.13 o 
  -1   1   5      866.02      924.87     27.33 o 
   0   1   5      304.65      320.00     14.62 o 
   1   1   5      630.09      733.69     30.53 o 
   2   1   5       21.12       27.36      1.45 o 
   3   1   5       38.25       42.27      1.52 o 
   4   1   5       16.15       20.24      1.40 o 
   5   1   5        6.46        5.21      1.34 o 
   6   1   5       24.24       26.78      1.43 o 
   7   1   5        0.09        1.01      1.23 o 
   8   1   5      347.82      320.81     15.58 o 
   9   1   5       46.08       47.06      2.58 o 
  10   1   5        0.01       -0.15      1.51 o 
  11   1   5       10.76        9.06      1.68 o 
 -15   2   5       28.48       29.00      1.85 o 
 -14   2   5      333.60      326.62      5.91 o 
 -13   2   5       16.18       12.24      1.61 o 
 -12   2   5      159.40      158.10      3.23 o 
 -11   2   5      136.29      129.08      2.86 o 
 -10   2   5      752.53      766.54      6.36 o 
  -9   2   5     1076.57     1055.99     13.09 o 
  -8   2   5     1565.13     1683.26     39.37 o 
  -7   2   5       18.05       14.45      1.64 o 
  -6   2   5      227.93      207.18      8.29 o 
  -5   2   5      327.96      260.50     11.65 o 
  -4   2   5     1248.21     1324.72     51.95 o 
  -3   2   5       33.76       35.77      2.28 o 
  -2   2   5       53.89       63.93      2.31 o 
  -1   2   5       23.01       24.14      1.79 o 
   0   2   5      287.42      300.60      7.66 o 
   1   2   5     1779.51     1877.92     51.76 o 
   2   2   5      982.91     1043.06     32.97 o 
   3   2   5      239.80      241.43      4.76 o 
   4   2   5        2.86        3.11      1.39 o 
   5   2   5     1953.31     1982.20     52.27 o 
   6   2   5       92.35       90.81      2.17 o 
   7   2   5      113.51      133.66      3.98 o 
   8   2   5      287.70      279.71      2.99 o 
   9   2   5      351.62      362.61      9.68 o 
  10   2   5      169.27      166.04      3.50 o 
  11   2   5      183.25      187.10      5.42 o 
 -15   3   5       60.72       63.84      1.90 o 
 -14   3   5       61.57       65.80      1.70 o 
 -13   3   5        9.41       11.80      1.66 o 
 -12   3   5       70.85       67.88      1.67 o 
 -11   3   5        5.63        6.62      1.60 o 
 -10   3   5      151.13      151.08      3.56 o 
  -9   3   5      429.20      441.47      9.02 o 
  -8   3   5        3.61        3.68      1.42 o 
  -7   3   5      164.06      187.81      5.29 o 
  -6   3   5      424.57      430.61     19.91 o 
  -5   3   5     1106.25     1102.80     65.91 o 
  -4   3   5      156.94      154.41      9.32 o 
  -3   3   5      226.43      270.97      9.57 o 
  -2   3   5      526.63      522.90     28.87 o 
  -1   3   5        9.17        9.75      1.91 o 
   0   3   5      533.25      582.16     11.19 o 
   1   3   5      754.30      756.34     31.45 o 
   2   3   5        0.65        1.25      1.53 o 
   3   3   5       20.26       19.54      1.46 o 
   4   3   5      189.85      186.93      3.89 o 
   5   3   5      193.02      220.28      4.09 o 
   6   3   5       46.47       45.33      1.48 o 
   7   3   5        1.21        2.22      1.35 o 
   8   3   5      206.96      189.87      2.60 o 
   9   3   5      155.63      141.07      2.65 o 
  10   3   5       70.42       68.17      1.86 o 
  11   3   5       35.83       38.98      1.60 o 
 -14   4   5       95.11       95.21      1.94 o 
 -13   4   5        2.79        3.06      1.45 o 
 -12   4   5       49.86       49.70      1.71 o 
 -11   4   5      308.06      300.19      9.60 o 
 -10   4   5      357.23      365.58     12.64 o 
  -9   4   5        0.00        0.94      1.84 o 
  -8   4   5      497.48      504.87     12.45 o 
  -7   4   5      411.63      397.33     14.31 o 
  -6   4   5      350.71      363.47     11.14 o 
  -5   4   5       73.90       69.28      3.94 o 
  -4   4   5       79.77       83.59      2.94 o 
  -3   4   5     2397.60     2393.76     54.31 o 
  -2   4   5      443.51      473.44     17.21 o 
  -1   4   5     1194.18     1433.74     29.88 o 
   0   4   5       28.97       27.95      1.77 o 
   1   4   5      111.85      108.03      4.25 o 
   2   4   5       85.84       94.19      1.71 o 
   3   4   5       11.54       12.18      1.43 o 
   4   4   5        0.79        3.52      1.48 o 
   5   4   5     1057.74      984.00     24.62 o 
   6   4   5        3.63        3.89      1.52 o 
   7   4   5       97.23      110.90      3.64 o 
   8   4   5      331.06      315.06      8.10 o 
   9   4   5        4.80        9.10      1.53 o 
  10   4   5        5.55        6.80      1.45 o 
  11   4   5        4.26        4.94      1.57 o 
 -14   5   5        6.18        6.05      1.52 o 
 -13   5   5        0.56        1.61      1.49 o 
 -12   5   5       16.06       16.48      1.62 o 
 -11   5   5        4.96        5.00      1.58 o 
 -10   5   5        6.11       10.12      1.77 o 
  -9   5   5      303.67      314.07      6.98 o 
  -8   5   5      375.23      398.26     13.55 o 
  -7   5   5        8.64       12.59      2.02 o 
  -6   5   5      245.59      227.71      9.47 o 
  -5   5   5       27.39       28.21      1.79 o 
  -4   5   5        9.55        7.08      1.57 o 
  -3   5   5        0.33        1.75      1.73 o 
  -2   5   5      992.94      930.50     34.27 o 
  -1   5   5      548.68      553.89     19.04 o 
   0   5   5      167.61      181.37      4.84 o 
   1   5   5      479.02      499.02     11.78 o 
   2   5   5      107.19       84.73      2.35 o 
   3   5   5      128.74      118.11      2.74 o 
   4   5   5       92.96       77.25      3.25 o 
   5   5   5       32.85       39.34      1.63 o 
   6   5   5       93.44       90.74      3.15 o 
   7   5   5       73.46       67.58      1.95 o 
   8   5   5        8.77       11.65      1.74 o 
   9   5   5        2.94        3.68      1.68 o 
  10   5   5       39.72       37.75      1.84 o 
 -14   6   5        0.24        3.07      1.88 o 
 -13   6   5       15.97       19.99      1.57 o 
 -12   6   5       22.02       25.16      1.72 o 
 -11   6   5       63.70       56.82      1.96 o 
 -10   6   5       75.05       74.07      3.22 o 
  -9   6   5        3.83        4.25      1.78 o 
  -8   6   5        1.94        3.59      2.02 o 
  -7   6   5      627.72      664.21     14.59 o 
  -6   6   5       88.85       71.22      2.83 o 
  -5   6   5     1198.07     1239.14     48.36 o 
  -4   6   5      645.61      618.42     18.38 o 
  -3   6   5      338.62      338.62      3.74 o 
  -2   6   5      181.44      166.60      3.03 o 
  -1   6   5      828.82      824.52     25.13 o 
   0   6   5      765.87      734.29     18.02 o 
   1   6   5      143.53      147.91      6.50 o 
   2   6   5      104.61      104.81      3.33 o 
   3   6   5      130.93      122.12      4.11 o 
   4   6   5       58.08       52.99      1.71 o 
   5   6   5        0.02        1.48      1.54 o 
   6   6   5       23.68       28.81      2.32 o 
   7   6   5      120.22      125.39      2.33 o 
   8   6   5       46.83       42.84      2.41 o 
   9   6   5      126.53      122.31      4.64 o 
  10   6   5       45.70       44.60      1.79 o 
 -13   7   5        2.93        3.04      1.68 o 
 -12   7   5       42.93       45.51      2.04 o 
 -11   7   5        0.00        1.78      1.60 o 
 -10   7   5       50.34       57.90      1.82 o 
  -9   7   5       74.99       77.91      1.95 o 
  -8   7   5        3.33        4.98      1.88 o 
  -7   7   5      447.09      480.94      8.18 o 
  -6   7   5      308.68      270.38     20.20 o 
  -5   7   5       17.84       17.50      1.81 o 
  -4   7   5      490.10      483.68     12.69 o 
  -3   7   5      128.40      140.78      3.29 o 
  -2   7   5       11.94        9.23      1.65 o 
  -1   7   5      120.77      118.63      6.23 o 
   0   7   5       29.81       26.66      2.40 o 
   1   7   5      224.56      231.15      3.95 o 
   2   7   5      358.80      361.51      7.41 o 
   3   7   5        6.55        9.81      1.45 o 
   4   7   5      425.79      397.91      6.97 o 
   5   7   5       48.40       49.50      1.83 o 
   6   7   5       16.59       11.92      1.55 o 
   7   7   5        0.54        0.20      1.60 o 
   8   7   5       54.25       51.57      1.81 o 
   9   7   5        0.06        1.25      1.59 o 
  10   7   5        0.01        2.82      1.70 o 
 -13   8   5      115.68      118.05      4.46 o 
 -12   8   5       29.53       27.20      2.07 o 
 -11   8   5      307.46      339.32     13.16 o 
 -10   8   5      241.49      259.72      7.53 o 
  -9   8   5       16.34       15.44      1.73 o 
  -8   8   5       47.35       45.44      1.84 o 
  -7   8   5     1458.31     1357.66     68.63 o 
  -6   8   5       90.55       88.85      5.05 o 
  -5   8   5       18.73       14.91      1.57 o 
  -4   8   5       24.17       25.70      1.70 o 
  -3   8   5       55.93       53.90      1.94 o 
  -2   8   5       29.73       36.75      1.90 o 
  -1   8   5      419.72      415.75     16.43 o 
   0   8   5      173.03      162.52      8.07 o 
   1   8   5       10.40        9.17      1.53 o 
   2   8   5      292.54      297.42      7.26 o 
   3   8   5      608.55      552.21     23.36 o 
   4   8   5      527.33      511.70     15.91 o 
   5   8   5      161.62      139.15      7.86 o 
   6   8   5      101.77      102.94      2.01 o 
   7   8   5       28.54       29.15      1.78 o 
   8   8   5        0.05        3.32      1.61 o 
   9   8   5        5.63        8.06      1.69 o 
 -12   9   5       48.01       45.87      2.19 o 
 -11   9   5       42.49       40.99      2.33 o 
 -10   9   5      194.48      227.19      6.32 o 
  -9   9   5        9.10        9.97      1.98 o 
  -8   9   5      323.99      303.04      7.92 o 
  -7   9   5       22.31       18.91      1.65 o 
  -6   9   5        9.89       12.56      1.72 o 
  -5   9   5        2.80        5.69      1.64 o 
  -4   9   5      209.27      179.38      6.17 o 
  -3   9   5      161.07      161.43      8.52 o 
  -2   9   5      179.90      172.04      8.18 o 
  -1   9   5        7.21        7.76      1.49 o 
   0   9   5      178.57      175.18      3.87 o 
   1   9   5      224.83      234.27     10.40 o 
   2   9   5      109.45      105.59      2.10 o 
   3   9   5      338.09      342.54     15.56 o 
   4   9   5        0.16        1.32      1.64 o 
   5   9   5        0.71        1.44      1.61 o 
   6   9   5       32.24       30.53      1.77 o 
   7   9   5       21.47       21.64      1.73 o 
   8   9   5       36.09       34.23      1.74 o 
 -12  10   5       50.99       44.35      2.21 o 
 -11  10   5      268.74      290.52      9.88 o 
 -10  10   5       34.26       32.85      2.08 o 
  -9  10   5      139.87      133.19      2.40 o 
  -8  10   5       12.74       10.68      1.91 o 
  -7  10   5      165.13      155.11      3.47 o 
  -6  10   5      238.50      247.81      9.00 o 
  -5  10   5      378.73      418.66      4.81 o 
  -4  10   5      750.47      724.89     20.67 o 
  -3  10   5      237.65      234.12     14.41 o 
  -2  10   5       28.47       26.96      1.94 o 
  -1  10   5       73.42       67.13      2.27 o 
   0  10   5      154.02      150.32     10.56 o 
   1  10   5       70.86       79.05      2.14 o 
   2  10   5      759.41      703.07     18.92 o 
   3  10   5        0.68        0.72      1.68 o 
   4  10   5      125.62      115.85      3.50 o 
   5  10   5       11.58        9.85      1.68 o 
   6  10   5        3.34        4.27      1.66 o 
   7  10   5        7.20        8.22      1.72 o 
   8  10   5       25.21       27.72      1.75 o 
 -11  11   5      102.71       99.73      3.70 o 
 -10  11   5        0.64        2.48      1.91 o 
  -9  11   5        0.16        1.00      1.85 o 
  -8  11   5       12.89       14.68      2.00 o 
  -7  11   5       10.67       13.45      1.82 o 
  -6  11   5        2.87        7.00      1.81 o 
  -5  11   5      991.81     1006.48     10.12 o 
  -4  11   5       15.59       17.26      3.11 o 
  -3  11   5      355.95      355.67      6.22 o 
  -2  11   5      115.56      109.36      4.73 o 
  -1  11   5       12.10       15.16      2.67 o 
   0  11   5      144.35      134.68      8.14 o 
   1  11   5       20.08       20.72      1.76 o 
   2  11   5       18.62       17.10      1.61 o 
   3  11   5       14.83       12.22      1.77 o 
   4  11   5       27.97       21.72      1.62 o 
   5  11   5       10.71       12.92      1.75 o 
   6  11   5        9.87       11.61      1.79 o 
   7  11   5       16.66       18.02      1.74 o 
 -10  12   5        3.88        5.31      2.05 o 
  -9  12   5       31.22       29.42      1.87 o 
  -8  12   5      109.80      110.95      3.44 o 
  -7  12   5      107.17      108.17      5.20 o 
  -6  12   5       90.46       99.13      2.03 o 
  -5  12   5      394.27      389.63      7.99 o 
  -4  12   5       47.34       47.15      2.13 o 
  -3  12   5       93.37      101.03      2.15 o 
  -2  12   5       69.73       77.71      4.29 o 
  -1  12   5       35.16       30.40      2.47 o 
   0  12   5        0.89        3.00      1.88 o 
   1  12   5       50.80       53.04      3.57 o 
   2  12   5       13.84       19.85      1.82 o 
   3  12   5       42.83       43.65      1.78 o 
   4  12   5      121.68      117.06      2.33 o 
   5  12   5       52.23       55.24      1.84 o 
   6  12   5        0.30        2.06      1.80 o 
  -8  13   5       13.10       14.22      1.73 o 
  -7  13   5        5.15        7.71      1.71 o 
  -6  13   5       42.54       38.58      1.92 o 
  -5  13   5       59.09       53.03      3.83 o 
  -4  13   5       29.04       23.05      1.87 o 
  -3  13   5      297.86      284.28     20.99 o 
  -2  13   5        7.20        5.58      1.88 o 
  -1  13   5      107.23      107.10      2.36 o 
   0  13   5       23.49       22.06      2.08 o 
   1  13   5        1.16        3.46      1.89 o 
   2  13   5        0.29        4.83      1.83 o 
   3  13   5        4.57        3.30      1.53 o 
   4  13   5       11.03       15.43      1.64 o 
   5  13   5        0.14        1.05      1.73 o 
  -7  14   5       70.77       70.88      2.03 o 
  -6  14   5      107.78      105.18      3.37 o 
  -5  14   5       13.35       13.99      1.94 o 
  -4  14   5       21.34       23.47      2.24 o 
  -3  14   5      124.69      135.42      4.77 o 
  -2  14   5      260.32      263.87      2.69 o 
  -1  14   5      228.41      246.37      9.94 o 
   0  14   5       29.56       26.96      2.51 o 
   1  14   5       19.03       20.48      2.33 o 
   2  14   5        0.09        1.98      1.82 o 
   3  14   5        9.57       14.55      2.07 o 
  -4  15   5        2.31        3.19      1.87 o 
  -3  15   5        3.50        5.88      1.77 o 
  -2  15   5        0.00        0.00      2.44 o 
  -1  15   5        0.12        1.67      2.09 o 
   0  15   5       93.85       98.39      7.27 o 
 -15   0   6       86.16       82.77      4.02 o 
 -14   0   6       17.21       19.16      2.61 o 
 -13   0   6      284.23      281.90      6.57 o 
 -12   0   6        0.99        6.94      2.11 o 
 -11   0   6      317.45      289.51      4.55 o 
 -10   0   6      882.27      839.88     16.83 o 
  -9   0   6       41.95       46.77      2.74 o 
  -8   0   6       55.98       70.46      2.66 o 
  -7   0   6       20.28       17.75      2.42 o 
  -6   0   6       13.40       21.51      2.55 o 
  -5   0   6      900.17      932.39     38.27 o 
  -4   0   6       86.18       62.81      7.07 o 
  -3   0   6      158.37      183.97      3.65 o 
  -2   0   6     2702.53     2593.50    266.32 o 
  -1   0   6      569.64      636.00     42.35 o 
   0   0   6      652.91      710.70     13.87 o 
   1   0   6     1183.76     1294.08     17.59 o 
   2   0   6      309.29      326.71      6.50 o 
   3   0   6      306.85      347.79     18.99 o 
   4   0   6       25.08       19.34      2.00 o 
   5   0   6        4.27        6.71      1.93 o 
   6   0   6        0.06        1.13      1.86 o 
   7   0   6       25.65       28.32      1.91 o 
   8   0   6       22.38       24.28      1.89 o 
   9   0   6      213.05      226.21     10.39 o 
  10   0   6       44.00       38.06      2.22 o 
 -15   1   6        0.14        2.15      1.74 o 
 -14   1   6        7.28        8.74      1.63 o 
 -13   1   6       49.13       44.24      1.79 o 
 -12   1   6       45.63       41.12      1.55 o 
 -11   1   6      134.68      130.09      2.73 o 
 -10   1   6       27.95       27.94      1.62 o 
  -9   1   6      211.31      202.04      5.32 o 
  -8   1   6      146.93      146.93      4.31 o 
  -7   1   6      405.77      416.07     10.83 o 
  -6   1   6        0.60        7.15      1.66 o 
  -5   1   6      547.75      602.86     22.05 o 
  -4   1   6      330.13      396.58      7.00 o 
  -3   1   6      192.46      183.31      7.41 o 
  -2   1   6      133.87      122.70      3.13 o 
  -1   1   6      471.52      486.15     13.88 o 
   0   1   6        4.10       10.94      1.57 o 
   1   1   6      235.44      239.78     11.78 o 
   2   1   6      880.22      826.15     33.49 o 
   3   1   6      169.81      169.99      4.66 o 
   4   1   6        4.76        4.15      1.42 o 
   5   1   6      105.83      110.44      2.52 o 
   6   1   6        1.26        2.60      1.31 o 
   7   1   6        0.36        1.52      1.25 o 
   8   1   6        3.06        4.90      1.31 o 
   9   1   6      106.03      106.65      2.73 o 
  10   1   6        0.16        1.76      1.42 o 
 -15   2   6       18.56       14.63      1.94 o 
 -14   2   6       38.51       34.06      1.61 o 
 -13   2   6       33.36       36.08      1.78 o 
 -12   2   6       53.70       57.49      1.62 o 
 -11   2   6       11.14        8.57      1.56 o 
 -10   2   6      710.30      675.39     17.51 o 
  -9   2   6      356.07      352.08     12.12 o 
  -8   2   6        3.19        6.29      1.71 o 
  -7   2   6       87.91       90.92      2.64 o 
  -6   2   6       60.37       64.13      4.53 o 
  -5   2   6        4.19        3.93      1.83 o 
  -4   2   6        2.30        5.54      1.89 o 
  -3   2   6        0.03        1.15      1.90 o 
  -2   2   6      198.40      198.00      7.48 o 
  -1   2   6       28.03       25.58      1.69 o 
   0   2   6      286.71      331.14     14.37 o 
   1   2   6       12.36       10.95      1.55 o 
   2   2   6      209.71      214.60      3.35 o 
   3   2   6       63.76       67.87      2.03 o 
   4   2   6      606.04      577.97     15.25 o 
   5   2   6      112.49      101.91      2.64 o 
   6   2   6        9.51       13.38      1.38 o 
   7   2   6       10.69        7.37      1.28 o 
   8   2   6        0.40        0.09      1.34 o 
   9   2   6        4.86        6.16      1.35 o 
  10   2   6        3.18        7.81      1.46 o 
 -14   3   6        0.10        1.74      1.64 o 
 -13   3   6        4.68        4.52      1.51 o 
 -12   3   6       75.59       77.10      1.80 o 
 -11   3   6       54.18       58.29      1.79 o 
 -10   3   6      137.18      132.24      3.22 o 
  -9   3   6       95.37      124.22      4.23 o 
  -8   3   6       31.70       28.25      1.87 o 
  -7   3   6      246.72      223.28      9.63 o 
  -5   3   6       15.18       13.10      1.83 o 
  -4   3   6      191.57      182.90     10.92 o 
  -3   3   6       48.25       59.88      2.19 o 
  -2   3   6       43.04       40.20      1.85 o 
  -1   3   6      100.66       99.87      4.13 o 
   0   3   6      102.38       92.96      2.21 o 
   1   3   6        0.08        2.48      1.44 o 
   2   3   6        3.19        2.98      1.43 o 
   3   3   6      311.80      307.26      4.26 o 
   4   3   6      688.27      687.61     12.24 o 
   5   3   6       21.63       21.15      1.56 o 
   6   3   6       45.23       44.73      1.58 o 
   7   3   6      164.53      175.08      2.65 o 
   8   3   6        0.04        1.14      1.35 o 
   9   3   6       75.08       77.72      2.06 o 
  10   3   6       43.32       41.29      1.64 o 
 -14   4   6       83.31       76.19      1.89 o 
 -13   4   6       19.53       21.41      1.65 o 
 -12   4   6       48.89       42.50      1.79 o 
 -11   4   6        6.15        8.02      1.75 o 
 -10   4   6       59.01       57.85      1.97 o 
  -9   4   6      407.65      421.58     18.47 o 
  -8   4   6      169.89      174.27      2.59 o 
  -7   4   6      231.01      235.69     12.34 o 
  -6   4   6       57.86       49.59      1.87 o 
  -5   4   6      115.21      113.10      4.01 o 
  -4   4   6       90.17       66.08      2.21 o 
  -3   4   6      269.54      255.25     11.03 o 
  -2   4   6        2.02        3.76      1.59 o 
  -1   4   6       17.69       20.11      1.48 o 
   0   4   6       13.22       19.95      1.53 o 
   1   4   6      745.11      765.68     24.49 o 
   2   4   6      242.73      239.18     10.16 o 
   3   4   6       99.69       92.71      1.71 o 
   4   4   6      942.47      873.94     21.42 o 
   5   4   6       33.97       30.12      1.50 o 
   6   4   6      247.27      231.12      4.23 o 
   7   4   6       15.07        9.96      1.49 o 
   8   4   6        0.67        2.67      1.56 o 
   9   4   6        4.74        4.19      1.64 o 
  10   4   6        0.14        0.28      1.62 o 
 -14   5   6        9.90       13.45      1.78 o 
 -13   5   6       13.19       15.41      1.67 o 
 -12   5   6        1.05        0.71      1.62 o 
 -11   5   6        7.21        8.06      1.90 o 
 -10   5   6       29.32       28.67      2.06 o 
  -9   5   6      186.23      194.52      8.62 o 
  -8   5   6      118.41      118.68      2.50 o 
  -7   5   6      284.99      279.31     15.00 o 
  -6   5   6        2.40        5.94      1.69 o 
  -5   5   6       69.84       73.25      3.13 o 
  -4   5   6       27.27       23.62      1.84 o 
  -3   5   6      167.46      166.31      2.83 o 
  -2   5   6       13.35       15.08      1.70 o 
  -1   5   6      258.17      251.13      5.48 o 
   0   5   6      148.96      148.94      5.00 o 
   1   5   6       12.95       10.94      1.41 o 
   2   5   6       13.33       12.63      1.37 o 
   3   5   6      229.85      237.64      4.25 o 
   4   5   6        8.88        6.69      1.40 o 
   5   5   6      332.34      317.06     10.05 o 
   6   5   6       40.75       46.55      1.76 o 
   7   5   6        9.29        8.67      1.60 o 
   8   5   6        0.07        1.02      1.72 o 
   9   5   6       59.04       59.58      3.03 o 
 -14   6   6        0.44        2.71      1.92 o 
 -13   6   6        8.56       10.44      1.56 o 
 -12   6   6        9.52       13.59      1.80 o 
 -11   6   6        1.05        2.10      1.82 o 
 -10   6   6       84.83       95.19      2.30 o 
  -9   6   6      167.85      174.81      3.20 o 
  -8   6   6      261.89      243.58      8.41 o 
  -7   6   6      280.33      249.97     17.35 o 
  -6   6   6      281.69      263.65     11.49 o 
  -5   6   6        2.75       -0.05      1.61 o 
  -4   6   6       26.28       22.49      1.69 o 
  -3   6   6        0.01        5.10      1.70 o 
  -2   6   6      357.30      338.05      6.09 o 
  -1   6   6      166.67      163.14      4.21 o 
   0   6   6      185.89      177.67      5.76 o 
   1   6   6      211.16      212.32      3.55 o 
   2   6   6       67.61       68.95      2.49 o 
   3   6   6        2.67        2.74      1.28 o 
   4   6   6       26.08       26.66      1.62 o 
   5   6   6        8.32        7.42      1.43 o 
   6   6   6      239.61      252.94      4.52 o 
   7   6   6       11.52       14.29      1.63 o 
   8   6   6       15.90       20.71      1.67 o 
   9   6   6       22.98       24.90      1.75 o 
 -13   7   6        1.06        3.39      1.76 o 
 -12   7   6      110.89      115.72      2.23 o 
 -11   7   6        1.44        4.02      1.89 o 
 -10   7   6        5.09        6.19      1.93 o 
  -9   7   6       82.18       88.97      3.09 o 
  -8   7   6       12.20       12.14      1.87 o 
  -7   7   6      282.70      289.35     10.82 o 
  -6   7   6        3.32        5.96      1.89 o 
  -5   7   6       27.42       23.59      1.97 o 
  -4   7   6       43.37       43.98      2.17 o 
  -3   7   6       53.22       60.92      1.77 o 
  -2   7   6       55.87       65.10      3.09 o 
  -1   7   6      311.41      299.19      5.56 o 
   0   7   6       23.88       23.38      1.47 o 
   1   7   6       18.29       20.14      1.72 o 
   2   7   6       40.64       47.09      1.67 o 
   3   7   6      267.43      264.43     10.39 o 
   4   7   6       50.41       53.02      1.65 o 
   5   7   6       28.70       33.46      1.71 o 
   6   7   6      265.81      258.79     11.01 o 
   7   7   6        0.03        2.88      1.80 o 
   8   7   6      147.68      139.90      5.25 o 
   9   7   6        0.07        2.77      3.02 o 
 -13   8   6       88.11       97.57      2.54 o 
 -12   8   6       31.52       33.24      2.04 o 
 -11   8   6       47.80       48.12      2.05 o 
 -10   8   6        7.22       12.47      2.04 o 
  -9   8   6        0.29        2.26      1.68 o 
  -8   8   6       39.82       41.57      2.09 o 
  -7   8   6       47.44       42.51      2.09 o 
  -6   8   6      149.38      143.53      4.23 o 
  -5   8   6       14.51       17.55      1.90 o 
  -4   8   6       61.05       66.00      2.04 o 
  -3   8   6      166.33      156.43      2.66 o 
  -2   8   6       64.49       58.79      1.91 o 
  -1   8   6        6.80        6.71      1.61 o 
   0   8   6      350.34      340.74      9.89 o 
   1   8   6      724.68      725.65     29.60 o 
   2   8   6       25.52       26.34      2.03 o 
   3   8   6      173.15      173.15      7.14 o 
   4   8   6       23.10       22.04      1.61 o 
   5   8   6       11.71       13.76      1.51 o 
   6   8   6        2.59        4.35      1.64 o 
   7   8   6        0.53        1.27      1.65 o 
   8   8   6      123.95      141.30      6.98 o 
 -12   9   6       71.65       75.72      2.67 o 
 -11   9   6       21.58       20.94      2.46 o 
 -10   9   6        3.19        4.68      1.96 o 
  -9   9   6        5.46        7.74      1.76 o 
  -8   9   6      100.01       97.81      5.31 o 
  -7   9   6       24.66       29.79      1.88 o 
  -6   9   6        3.52        6.01      1.82 o 
  -5   9   6      145.95      131.20      7.29 o 
  -4   9   6      254.69      240.41      6.50 o 
  -3   9   6       48.25       44.62      1.94 o 
  -2   9   6       14.50       17.48      1.86 o 
  -1   9   6       15.43       13.57      1.55 o 
   0   9   6        0.07        1.22      1.51 o 
   1   9   6      205.94      198.33      5.31 o 
   2   9   6        9.17        7.63      1.87 o 
   3   9   6        1.62        5.64      1.64 o 
   4   9   6       18.80       19.64      1.72 o 
   5   9   6       15.16       10.06      1.66 o 
   6   9   6       66.06       62.94      3.19 o 
   7   9   6        2.81        4.47      1.68 o 
 -11  10   6       89.18       90.39      4.26 o 
 -10  10   6       43.83       47.75      2.54 o 
  -9  10   6       29.26       31.31      2.40 o 
  -8  10   6       12.67       14.39      1.72 o 
  -7  10   6        3.73        2.31      1.67 o 
  -6  10   6        6.90        7.84      1.70 o 
  -5  10   6      127.55      140.67      2.21 o 
  -4  10   6        4.33        5.25      1.77 o 
  -3  10   6       56.97       54.03      3.19 o 
  -2  10   6      223.32      213.83      4.37 o 
  -1  10   6        4.54        9.24      2.18 o 
   0  10   6        2.21        1.62      1.99 o 
   1  10   6        7.48        9.31      1.83 o 
   2  10   6       12.26       11.99      1.62 o 
   3  10   6       13.99       13.61      1.61 o 
   4  10   6      235.30      231.57      5.10 o 
   5  10   6       44.55       41.62      2.17 o 
   6  10   6        5.28        5.42      1.81 o 
   7  10   6        0.45        2.87      1.85 o 
 -10  11   6        1.38        6.41      2.14 o 
  -9  11   6       24.33       31.13      2.22 o 
  -8  11   6        8.41       10.13      2.43 o 
  -7  11   6        0.58        3.17      2.17 o 
  -6  11   6        6.74        8.63      2.02 o 
  -5  11   6       47.46       57.40      2.21 o 
  -4  11   6        0.45        2.48      1.95 o 
  -3  11   6       74.03       80.16      2.34 o 
  -2  11   6      282.97      309.68      7.80 o 
  -1  11   6        2.33        2.77      2.30 o 
   0  11   6       76.87       76.05      2.21 o 
   1  11   6       15.45       12.57      1.79 o 
   2  11   6      178.44      172.67      2.81 o 
   3  11   6      140.99      134.77      6.44 o 
   4  11   6        3.08        3.76      1.60 o 
   5  11   6       18.67       18.89      1.66 o 
   6  11   6        0.71        2.11      1.66 o 
  -9  12   6        1.43        4.73      2.18 o 
  -8  12   6       33.55       36.65      2.27 o 
  -7  12   6       42.43       43.90      2.08 o 
  -6  12   6        5.34       12.58      2.06 o 
  -5  12   6        0.43        0.99      1.93 o 
  -4  12   6        9.55       12.30      2.16 o 
  -3  12   6      368.22      351.92      4.81 o 
  -2  12   6        4.85        5.73      1.98 o 
  -1  12   6        1.91        3.55      2.60 o 
   0  12   6        2.16        6.65      2.10 o 
   1  12   6        0.75        2.29      2.14 o 
   2  12   6        6.82        5.82      1.73 o 
   3  12   6       39.70       38.91      1.92 o 
   4  12   6        1.74        4.95      1.79 o 
   5  12   6        9.27        8.34      2.10 o 
  -8  13   6      230.39      241.49      2.87 o 
  -7  13   6       20.03       19.07      1.98 o 
  -6  13   6       35.35       34.44      2.05 o 
  -5  13   6       64.83       72.73      3.62 o 
  -4  13   6      260.55      255.99      5.03 o 
  -3  13   6       54.20       58.36      2.50 o 
  -2  13   6       14.23       18.44      1.96 o 
  -1  13   6        1.38        3.94      1.96 o 
   0  13   6        4.70        7.19      2.24 o 
   1  13   6       16.01       20.45      2.38 o 
   2  13   6       23.38       26.65      1.89 o 
   3  13   6        0.61        2.87      1.70 o 
  -6  14   6        1.36        0.42      3.38 o 
  -5  14   6       31.06       31.89      1.96 o 
  -4  14   6       67.69       59.48      3.99 o 
  -3  14   6        9.69        6.76      1.94 o 
  -2  14   6       84.58       96.46      2.79 o 
  -1  14   6        0.00        0.71      1.85 o 
   0  14   6      139.11      134.97      7.08 o 
   1  14   6       12.56       10.63      2.27 o 
 -14   1   7       31.70       33.44      1.64 o 
 -13   1   7       14.00       13.75      1.53 o 
 -12   1   7      218.39      220.10      4.85 o 
 -11   1   7      300.35      278.21      5.68 o 
 -10   1   7       15.79       17.15      1.75 o 
  -9   1   7       65.46       65.68      2.27 o 
  -8   1   7       55.50       54.20      1.98 o 
  -7   1   7        0.24        0.73      1.69 o 
  -6   1   7      232.59      244.79      7.19 o 
  -5   1   7       77.13       91.18      2.63 o 
  -4   1   7       13.51       11.76      1.81 o 
  -3   1   7        4.48        4.74      1.82 o 
  -2   1   7       63.77       60.88      2.01 o 
  -1   1   7      115.69       94.15      3.01 o 
   0   1   7        0.03       -1.47      1.66 o 
   1   1   7       95.08       92.45      1.86 o 
   2   1   7      137.91      135.10      2.94 o 
   3   1   7       73.04       64.23      2.36 o 
   4   1   7        0.22        2.39      1.45 o 
   5   1   7       11.17       10.03      1.45 o 
   6   1   7        0.09        2.89      1.31 o 
   7   1   7       46.83       46.12      1.50 o 
   8   1   7       19.87       24.66      1.48 o 
   9   1   7       29.96       33.21      1.51 o 
 -14   2   7      104.68      102.17      2.13 o 
 -13   2   7       53.91       51.07      1.78 o 
 -12   2   7        0.54        0.47      1.79 o 
 -11   2   7       88.30       90.34      2.10 o 
 -10   2   7       79.27       74.64      2.02 o 
  -9   2   7      109.07      124.35      2.27 o 
  -8   2   7        0.29        3.65      1.76 o 
  -7   2   7        9.67       16.61      2.07 o 
  -6   2   7       69.88       57.55      2.12 o 
  -5   2   7       76.57       82.23      1.99 o 
  -4   2   7       60.89       64.69      3.06 o 
  -3   2   7       23.69       36.71      1.90 o 
  -2   2   7        8.66        6.95      1.61 o 
  -1   2   7        5.83        6.08      1.67 o 
   0   2   7       27.93       29.74      1.53 o 
   1   2   7       16.21       19.05      1.47 o 
   2   2   7       35.34       43.77      1.78 o 
   3   2   7      229.79      240.60      3.85 o 
   4   2   7       72.77       65.57      1.75 o 
   5   2   7       35.19       34.33      1.47 o 
   6   2   7        0.30        1.73      1.26 o 
   7   2   7       32.25       39.92      1.41 o 
   8   2   7        4.69        5.06      1.29 o 
   9   2   7       94.22      103.97      2.87 o 
 -14   3   7        7.32        7.98      1.98 o 
 -13   3   7       32.39       31.28      2.07 o 
 -12   3   7       68.48       69.10      1.97 o 
 -11   3   7      436.26      417.67      7.03 o 
 -10   3   7      203.87      196.18      6.35 o 
  -9   3   7       37.96       36.52      1.86 o 
  -8   3   7        2.83        4.65      1.77 o 
  -7   3   7        0.90        2.55      1.74 o 
  -6   3   7        0.00        2.07      1.83 o 
  -5   3   7      485.33      511.01     15.38 o 
  -4   3   7      243.08      257.68     11.08 o 
  -3   3   7       40.13       43.44      2.08 o 
  -2   3   7       29.41       29.48      1.69 o 
  -1   3   7       51.47       51.14      1.66 o 
   0   3   7        0.41        0.66      1.34 o 
   1   3   7       18.48       20.18      1.59 o 
   2   3   7      649.57      661.68     10.17 o 
   3   3   7      132.77      145.01      4.57 o 
   4   3   7       56.67       63.16      1.78 o 
   5   3   7        5.37        3.54      1.36 o 
   6   3   7       38.51       31.20      1.48 o 
   7   3   7       84.46       83.69      2.11 o 
   8   3   7       38.73       43.99      1.55 o 
   9   3   7       61.67       71.46      2.72 o 
 -14   4   7        0.49        2.46      2.10 o 
 -13   4   7        0.27        1.74      2.07 o 
 -12   4   7       94.10       96.17      2.91 o 
 -11   4   7       40.10       39.43      1.71 o 
 -10   4   7        0.65       -0.45      1.65 o 
  -9   4   7       13.01        9.14      1.73 o 
  -8   4   7       91.08       94.01      2.16 o 
  -7   4   7      220.00      212.35     12.48 o 
  -6   4   7       63.02       69.61      2.00 o 
  -5   4   7        4.23        4.24      1.70 o 
  -4   4   7      315.95      294.40     18.85 o 
  -3   4   7       33.48       25.59      1.85 o 
  -2   4   7       17.03       17.41      1.55 o 
  -1   4   7      285.75      274.78      7.98 o 
   0   4   7       17.43       14.26      1.51 o 
   1   4   7       65.88       66.61      2.44 o 
   2   4   7        6.05        8.23      1.57 o 
   3   4   7        4.09        6.18      1.60 o 
   4   4   7      162.94      157.93      2.27 o 
   5   4   7       35.00       45.10      1.53 o 
   6   4   7      122.83      112.06      2.69 o 
   7   4   7       11.16       14.20      1.45 o 
   8   4   7        1.44        1.10      1.61 o 
   9   4   7        0.81       -0.03      3.74 o 
 -14   5   7       40.41       54.98      4.77 o 
 -13   5   7       83.10       84.51      2.27 o 
 -12   5   7        0.04        0.92      1.86 o 
 -11   5   7       61.83       62.82      3.11 o 
 -10   5   7       22.49       20.40      1.54 o 
  -9   5   7        0.31        0.73      1.70 o 
  -8   5   7      943.57      930.78     24.96 o 
  -7   5   7       41.91       36.71      2.10 o 
  -6   5   7       87.25       89.17      2.27 o 
  -5   5   7      284.09      270.26     19.73 o 
  -4   5   7       68.79       79.76      2.14 o 
  -3   5   7       36.37       41.80      1.87 o 
  -2   5   7      112.96      112.41      4.69 o 
  -1   5   7       19.08       17.36      1.53 o 
   0   5   7       81.62       70.89      1.64 o 
   1   5   7      791.22      799.90     19.84 o 
   2   5   7        0.27        1.15      1.43 o 
   3   5   7       75.84       71.81      1.64 o 
   4   5   7      220.45      238.44      6.29 o 
   5   5   7       14.13       16.39      1.48 o 
   6   5   7      112.41      116.63      3.12 o 
   7   5   7        7.35        8.54      1.59 o 
   8   5   7        8.60        6.98      1.64 o 
 -13   6   7        1.03        1.50      2.03 o 
 -12   6   7        3.12        4.78      1.94 o 
 -11   6   7        2.90        3.28      1.84 o 
 -10   6   7       62.68       60.45      2.06 o 
  -9   6   7        5.75        7.58      1.94 o 
  -8   6   7       48.86       49.27      1.84 o 
  -7   6   7      704.88      708.68     12.35 o 
  -6   6   7       80.90       90.07      3.38 o 
  -5   6   7        4.89       10.42      1.74 o 
  -4   6   7       40.66       35.35      1.88 o 
  -3   6   7       40.11       36.95      1.80 o 
  -2   6   7      124.97      147.88      3.12 o 
  -1   6   7      171.98      160.79      5.42 o 
   0   6   7       13.75       17.09      1.44 o 
   1   6   7      370.36      369.12     11.07 o 
   2   6   7        0.82        0.62      1.39 o 
   3   6   7       58.38       58.39      2.01 o 
   4   6   7        0.25        1.83      1.27 o 
   5   6   7       18.12       22.25      1.45 o 
   6   6   7       16.52       17.24      1.63 o 
   7   6   7       14.64       19.11      1.71 o 
   8   6   7        0.00        2.58      1.59 o 
 -13   7   7       21.60       25.45      2.22 o 
 -12   7   7        5.69        7.33      1.99 o 
 -11   7   7       18.59       18.28      2.09 o 
 -10   7   7       11.60       13.62      1.97 o 
  -9   7   7        0.15        3.71      1.76 o 
  -8   7   7       48.71       48.66      2.70 o 
  -7   7   7      422.27      422.77     11.75 o 
  -6   7   7       31.75       34.05      1.96 o 
  -5   7   7       49.49       47.15      2.59 o 
  -4   7   7       29.57       28.52      1.67 o 
  -3   7   7        5.60        4.54      1.62 o 
  -2   7   7      196.70      184.46      8.93 o 
  -1   7   7      274.31      265.70      5.36 o 
   0   7   7      345.12      353.82      7.16 o 
   1   7   7      211.28      197.33      1.97 o 
   2   7   7       13.87       13.92      1.47 o 
   3   7   7       75.08       78.30      1.69 o 
   4   7   7       58.81       59.24      1.66 o 
   5   7   7        3.79        5.16      1.64 o 
   6   7   7        9.71       10.40      1.65 o 
   7   7   7       86.17       91.73      3.01 o 
 -12   8   7        0.59        1.38      1.76 o 
 -11   8   7        3.10        2.35      1.73 o 
 -10   8   7       36.89       38.86      2.12 o 
  -9   8   7      121.07       99.37      9.36 o 
  -8   8   7        9.58       10.25      1.90 o 
  -7   8   7       61.17       52.52      2.07 o 
  -6   8   7       59.04       53.26      2.23 o 
  -5   8   7        7.46        7.17      1.83 o 
  -4   8   7        6.43        8.63      2.06 o 
  -3   8   7      141.64      129.13      6.58 o 
  -2   8   7       46.42       48.36      1.89 o 
  -1   8   7        1.95        2.41      1.73 o 
   0   8   7      547.00      489.14     13.87 o 
   1   8   7        9.39        9.57      1.54 o 
   2   8   7        4.88        4.72      1.63 o 
   3   8   7       12.14       15.71      1.50 o 
   4   8   7        1.14        1.86      1.68 o 
   5   8   7        1.44        1.19      1.48 o 
   6   8   7       64.15       65.64      2.45 o 
   7   8   7       27.77       33.21      1.86 o 
 -11   9   7        1.01        4.71      1.74 o 
 -10   9   7      114.27      118.04      2.25 o 
  -9   9   7       46.55       42.75      2.05 o 
  -8   9   7      190.33      178.26      7.17 o 
  -7   9   7        6.61        8.26      1.92 o 
  -6   9   7       12.61       13.14      1.79 o 
  -5   9   7        5.67        4.50      1.86 o 
  -4   9   7       78.73       71.74      2.24 o 
  -3   9   7       75.08       81.06      2.34 o 
  -2   9   7        0.02        2.41      1.84 o 
  -1   9   7      299.00      307.67      4.63 o 
   0   9   7        6.76        4.56      1.54 o 
   1   9   7       57.31       62.19      2.67 o 
   2   9   7       15.77       16.06      1.56 o 
   3   9   7       22.64       27.80      1.94 o 
   4   9   7        9.73       10.47      1.69 o 
   5   9   7        0.40        0.92      1.64 o 
   6   9   7        0.13        0.08      1.58 o 
 -11  10   7       64.37       71.21      6.10 o 
 -10  10   7       90.39       95.11      2.15 o 
  -9  10   7       51.29       55.71      2.17 o 
  -8  10   7        1.88        5.05      1.96 o 
  -7  10   7      223.46      212.59     10.96 o 
  -6  10   7      156.66      144.21      6.29 o 
  -5  10   7        3.92        3.79      1.96 o 
  -4  10   7      189.29      182.11      4.94 o 
  -3  10   7      186.61      185.52      7.61 o 
  -2  10   7        0.81        1.32      1.66 o 
  -1  10   7        1.39        2.97      1.62 o 
   0  10   7       33.84       37.86      1.63 o 
   1  10   7       52.12       48.04      2.25 o 
   2  10   7       18.83       22.38      1.76 o 
   3  10   7        4.36        5.75      1.65 o 
   4  10   7       26.72       28.03      1.81 o 
   5  10   7        7.02        8.68      1.77 o 
 -10  11   7       43.04       45.56      5.06 o 
  -9  11   7       60.09       71.17      3.03 o 
  -8  11   7       33.03       30.19      2.27 o 
  -7  11   7        2.03        2.36      1.82 o 
  -6  11   7       60.31       63.27      2.03 o 
  -5  11   7        0.09        2.47      1.74 o 
  -4  11   7       21.20       20.99      1.75 o 
  -3  11   7       23.94       20.36      1.72 o 
  -2  11   7      262.75      252.84      4.51 o 
  -1  11   7        2.21        2.32      2.31 o 
   0  11   7        6.11        3.60      2.19 o 
   1  11   7        0.71        2.62      1.82 o 
   2  11   7       15.93       13.08      1.82 o 
   3  11   7       22.11       20.37      1.79 o 
   4  11   7       32.70       35.73      1.79 o 
  -8  12   7        9.15        6.03      2.48 o 
  -7  12   7      197.12      206.26      5.37 o 
  -6  12   7       38.02       33.46      2.61 o 
  -5  12   7       22.54       21.49      2.15 o 
  -4  12   7        0.35        0.68      2.00 o 
  -3  12   7       54.63       56.43      2.51 o 
  -2  12   7        1.68        4.09      2.26 o 
  -1  12   7        2.05        3.72      2.45 o 
   0  12   7        0.95        2.18      2.27 o 
   1  12   7        0.89        3.41      1.80 o 
   2  12   7       13.75       10.76      1.83 o 
   3  12   7       14.68       18.48      2.06 o 
  -6  13   7       39.60       40.85      2.53 o 
  -5  13   7       43.53       36.97      2.32 o 
  -4  13   7       60.92       57.21      2.34 o 
  -3  13   7        4.49        3.71      2.18 o 
  -2  13   7       81.51       86.32      3.17 o 
  -1  13   7        4.01        5.86      2.38 o 
   0  13   7        1.28        4.59      2.46 o 
   1  13   7       15.89       14.99      2.01 o 
 -14   0   8        6.14        7.75      2.57 o 
 -13   0   8        4.35        1.99      2.38 o 
 -12   0   8        0.10        7.82      2.56 o 
 -11   0   8       87.57       79.20      2.79 o 
 -10   0   8      470.93      443.17     17.46 o 
  -9   0   8      257.82      270.47      3.62 o 
  -8   0   8      291.64      347.45     28.37 o 
  -7   0   8      177.49      154.94      4.21 o 
  -6   0   8      423.31      441.66     18.81 o 
  -5   0   8      574.33      552.74     12.50 o 
  -4   0   8     2422.29     2442.22     99.09 o 
  -3   0   8      460.41      395.68     39.93 o 
  -2   0   8        1.64        6.72      2.53 o 
  -1   0   8       12.10       12.82      2.48 o 
   0   0   8      197.04      205.16      4.24 o 
   1   0   8      283.86      263.74      5.07 o 
   2   0   8      349.13      315.71     13.64 o 
   3   0   8        3.58        3.53      1.87 o 
   4   0   8       16.49       19.24      2.06 o 
   5   0   8      250.93      233.09      3.58 o 
   6   0   8       51.54       60.91      2.35 o 
   7   0   8        0.98        2.37      1.93 o 
   8   0   8       45.08       47.79      2.11 o 
 -14   1   8       24.38       20.57      1.86 o 
 -13   1   8      187.83      172.84      2.34 o 
 -12   1   8      129.55      110.11      2.24 o 
 -11   1   8       18.82       17.45      1.76 o 
 -10   1   8        0.10        0.03      1.78 o 
  -9   1   8       17.55       23.32      1.96 o 
  -8   1   8       87.52       89.55      2.98 o 
  -7   1   8      226.85      203.72      6.07 o 
  -6   1   8      215.20      222.23      7.44 o 
  -5   1   8      380.99      396.34     10.66 o 
  -4   1   8       89.59       79.22      2.85 o 
  -3   1   8     2054.76     2081.88     37.65 o 
  -2   1   8       18.05       17.44      1.69 o 
  -1   1   8      409.48      401.00      9.30 o 
   0   1   8      332.64      322.90      9.57 o 
   1   1   8        1.17       -0.14      1.59 o 
   2   1   8       82.95       79.01      3.06 o 
   3   1   8      127.28      128.66      3.00 o 
   4   1   8      135.36      115.51      2.18 o 
   5   1   8      208.33      216.24      3.46 o 
   6   1   8       22.14       23.57      1.44 o 
   7   1   8        2.33        4.63      1.36 o 
   8   1   8      201.63      232.58      4.08 o 
 -14   2   8        5.59        5.51      1.67 o 
 -13   2   8       40.62       42.30      1.87 o 
 -12   2   8       44.04       40.84      1.91 o 
 -11   2   8       25.08       23.93      1.94 o 
 -10   2   8       69.25       74.20      1.96 o 
  -9   2   8       51.22       58.51      1.98 o 
  -8   2   8       22.44       19.92      1.99 o 
  -7   2   8      128.54      115.93      6.41 o 
  -6   2   8       50.13       49.00      2.63 o 
  -5   2   8       57.53       59.25      2.02 o 
  -4   2   8      113.65      108.17      3.00 o 
  -3   2   8      547.24      552.81     17.64 o 
  -2   2   8        5.35        9.04      1.78 o 
  -1   2   8      666.22      636.90     18.12 o 
   0   2   8      245.42      242.77      8.93 o 
   1   2   8        4.02       10.50      1.63 o 
   2   2   8       66.46       59.18      2.05 o 
   3   2   8       93.92       92.51      2.38 o 
   4   2   8       32.77       31.64      1.46 o 
   5   2   8        7.83       11.42      1.50 o 
   6   2   8        2.22        5.70      1.54 o 
   7   2   8        7.66        7.39      1.38 o 
   8   2   8        0.08        2.16      1.34 o 
 -14   3   8       26.39       22.04      4.94 o 
 -13   3   8      380.93      358.09     11.12 o 
 -12   3   8       10.41        6.71      1.69 o 
 -11   3   8      474.39      459.13      8.55 o 
 -10   3   8      130.81      126.55      4.30 o 
  -9   3   8      129.52      117.20      3.75 o 
  -8   3   8       71.62       60.40      2.42 o 
  -7   3   8       37.64       41.24      2.96 o 
  -6   3   8      593.18      620.62     20.10 o 
  -5   3   8      429.67      425.47     12.27 o 
  -4   3   8        1.65        2.17      1.64 o 
  -3   3   8      115.96      112.51      2.29 o 
  -2   3   8      155.55      154.27      4.37 o 
  -1   3   8     1032.67     1031.14     37.19 o 
   0   3   8      325.56      321.14      6.22 o 
   1   3   8      195.27      205.61      4.47 o 
   2   3   8      182.28      179.17      5.48 o 
   3   3   8      348.09      312.58      8.89 o 
   4   3   8       10.54       15.04      1.45 o 
   5   3   8       15.71       13.87      1.42 o 
   6   3   8       89.67       86.40      2.23 o 
   7   3   8        0.18        0.62      1.46 o 
 -13   4   8        6.31        6.85      2.07 o 
 -12   4   8        3.63       20.38      1.88 o 
 -11   4   8        0.25        0.88      1.75 o 
 -10   4   8       40.19       44.28      1.83 o 
  -9   4   8        4.83        3.47      1.71 o 
  -8   4   8        0.03       16.76      2.91 o 
  -7   4   8      446.94      485.41      4.62 o 
  -6   4   8      331.03      325.23      5.38 o 
  -5   4   8      455.51      401.26     17.59 o 
  -4   4   8       68.27       81.29      3.20 o 
  -3   4   8      170.40      178.27     10.93 o 
  -2   4   8        0.62        3.03      1.63 o 
  -1   4   8       76.87       78.04      2.04 o 
   0   4   8       63.06       61.70      3.20 o 
   1   4   8       44.13       45.04      1.88 o 
   2   4   8      111.52      103.95      2.59 o 
   3   4   8       17.28       18.53      1.47 o 
   4   4   8       18.17       17.87      1.51 o 
   5   4   8       71.65       69.39      2.05 o 
   6   4   8       24.74       26.50      1.46 o 
   7   4   8       15.50       14.39      1.35 o 
 -13   5   8       14.14        8.37      1.80 o 
 -12   5   8      211.52      210.06      2.88 o 
 -11   5   8       16.61       16.87      1.66 o 
 -10   5   8       77.92       72.98      2.88 o 
  -9   5   8       25.57       22.43      2.09 o 
  -8   5   8       36.08       31.89      1.90 o 
  -7   5   8      276.42      249.81      2.66 o 
  -6   5   8      118.81       99.06      3.32 o 
  -5   5   8      259.27      260.83      9.04 o 
  -4   5   8      852.93      749.84     49.68 o 
  -3   5   8       33.72       33.22      2.26 o 
  -2   5   8      143.88      148.72      3.45 o 
  -1   5   8      153.56      152.97      2.33 o 
   0   5   8      160.39      137.00      2.71 o 
   1   5   8     1050.83     1026.40     25.73 o 
   2   5   8       76.53       72.80      2.04 o 
   3   5   8      377.82      358.61      4.15 o 
   4   5   8       15.03       18.01      1.40 o 
   5   5   8       20.16       21.35      1.38 o 
   6   5   8        0.02        1.40      1.29 o 
   7   5   8        3.13        6.66      1.64 o 
 -13   6   8        2.98        6.32      2.63 o 
 -12   6   8       19.57       29.52      2.32 o 
 -11   6   8      125.24      138.67      3.71 o 
 -10   6   8       16.80       22.18      1.92 o 
  -9   6   8        0.76        0.96      1.59 o 
  -8   6   8      285.68      274.05      6.94 o 
  -7   6   8       35.06       26.67      1.92 o 
  -6   6   8        6.43        8.90      1.71 o 
  -5   6   8      149.86      152.90      8.63 o 
  -4   6   8      161.30      158.60      6.97 o 
  -3   6   8      400.58      374.01     17.41 o 
  -2   6   8       28.72       30.51      1.68 o 
  -1   6   8       47.98       43.71      1.90 o 
   0   6   8        3.79        4.14      1.46 o 
   1   6   8       39.28       31.36      1.51 o 
   2   6   8        0.49        2.35      1.35 o 
   3   6   8       68.64       74.33      2.12 o 
   4   6   8       12.30       17.48      1.36 o 
   5   6   8        8.42        8.76      1.39 o 
   6   6   8       10.46       11.17      1.63 o 
   7   6   8        0.18        1.35      4.62 o 
 -12   7   8       90.60       91.64      2.18 o 
 -11   7   8       62.56       65.28      2.23 o 
 -10   7   8      106.94      107.40      5.03 o 
  -9   7   8      276.58      258.07      5.75 o 
  -8   7   8       85.87       80.66      3.35 o 
  -7   7   8      703.27      687.39     19.08 o 
  -6   7   8        5.55        6.33      1.91 o 
  -5   7   8      353.20      335.27     19.08 o 
  -4   7   8       92.69       97.08      2.18 o 
  -3   7   8       19.84       22.65      1.80 o 
  -2   7   8      418.02      389.31      7.67 o 
  -1   7   8        0.00        0.45      1.44 o 
   0   7   8      307.31      312.52      9.54 o 
   1   7   8        4.60        4.24      1.43 o 
   2   7   8        9.96        9.61      1.38 o 
   3   7   8       17.09       21.31      1.47 o 
   4   7   8       47.13       48.96      2.39 o 
   5   7   8        0.01       -0.15      1.43 o 
   6   7   8      169.10      178.50      4.09 o 
 -11   8   8        1.31        3.48      2.14 o 
 -10   8   8       46.99       52.33      4.50 o 
  -9   8   8      109.34      116.99      5.30 o 
  -8   8   8       14.96       19.32      1.88 o 
  -7   8   8       78.70       73.47      3.01 o 
  -6   8   8      120.28      110.84      5.62 o 
  -5   8   8       20.94       25.26      2.15 o 
  -4   8   8       74.09       69.21      1.75 o 
  -3   8   8      130.24      124.21      5.19 o 
  -2   8   8       16.81       11.84      1.59 o 
  -1   8   8      124.45      104.14      5.10 o 
   0   8   8       21.72       21.22      1.62 o 
   1   8   8        4.45        7.33      1.64 o 
   2   8   8       42.50       43.78      3.01 o 
   3   8   8       11.29       10.05      1.51 o 
   4   8   8      111.61      126.31      4.00 o 
   5   8   8      100.85      103.58      2.33 o 
 -11   9   8      115.30      122.58      4.39 o 
 -10   9   8       35.31       44.93      2.12 o 
  -9   9   8       46.88       46.91      2.04 o 
  -8   9   8       98.22      100.75      2.34 o 
  -7   9   8       19.73       18.07      1.94 o 
  -6   9   8        2.25        2.03      1.86 o 
  -5   9   8        0.15        1.29      1.90 o 
  -4   9   8        0.29        2.59      1.84 o 
  -3   9   8        0.00        2.50      2.16 o 
  -2   9   8        3.79        3.57      1.81 o 
  -1   9   8      201.04      184.03      3.07 o 
   0   9   8       23.43       19.27      1.80 o 
   1   9   8       60.91       71.12      2.29 o 
   2   9   8        4.46        5.93      1.58 o 
   3   9   8        2.13        4.12      1.75 o 
   4   9   8        0.00        3.02      1.76 o 
 -10  10   8       37.90       37.29      1.94 o 
  -9  10   8        5.20        6.81      1.79 o 
  -8  10   8        0.72        3.47      1.83 o 
  -7  10   8       55.91       52.90      2.80 o 
  -6  10   8        9.43       13.14      2.02 o 
  -5  10   8       10.20        9.44      1.87 o 
  -4  10   8       71.41       64.75      3.57 o 
  -3  10   8       19.85       17.92      2.09 o 
  -2  10   8        2.36        4.80      2.11 o 
  -1  10   8      165.57      169.47      5.35 o 
   0  10   8       58.96       48.37      2.07 o 
   1  10   8       36.58       35.19      1.68 o 
   2  10   8        2.50        2.46      1.86 o 
   3  10   8        9.53       10.54      1.90 o 
   4  10   8        1.72        2.54      4.58 o 
  -8  11   8       14.30       12.97      2.31 o 
  -7  11   8        1.18        3.21      1.93 o 
  -6  11   8       87.02       82.13      4.74 o 
  -5  11   8        0.30        2.71      1.86 o 
  -4  11   8      198.34      187.36      5.35 o 
  -3  11   8        3.57        4.61      1.71 o 
  -2  11   8        0.39        1.96      1.94 o 
  -1  11   8       27.05       34.30      2.28 o 
   0  11   8      100.41      106.65      2.90 o 
   1  11   8       22.89       24.60      2.44 o 
   2  11   8        3.78        2.51      1.79 o 
  -6  12   8       49.11       52.33      3.61 o 
  -5  12   8       13.43       14.80      2.88 o 
  -4  12   8        1.79        7.22      2.44 o 
  -3  12   8       12.96       11.77      2.27 o 
  -2  12   8      104.39       95.26      2.98 o 
  -1  12   8      106.53      119.47      6.09 o 
   0  12   8        2.98        5.04      1.86 o 
 -13   1   9        7.20        7.02      1.85 o 
 -12   1   9        0.38        2.02      1.70 o 
 -11   1   9        1.51        4.00      1.87 o 
 -10   1   9        2.88        4.35      1.76 o 
  -9   1   9       26.15       35.53      1.87 o 
  -8   1   9       50.17       44.41      1.95 o 
  -7   1   9       64.77       62.27      2.23 o 
  -6   1   9      140.56      128.57      5.21 o 
  -5   1   9      157.24      137.83      4.04 o 
  -4   1   9       66.45       55.85      2.63 o 
  -3   1   9      151.93      145.76      3.79 o 
  -2   1   9      856.68      822.13     26.31 o 
  -1   1   9      557.40      524.80     15.22 o 
   0   1   9      141.68      136.09      3.98 o 
   1   1   9        2.32        5.51      1.71 o 
   2   1   9       57.44       63.95      2.31 o 
   3   1   9       37.11       33.60      1.67 o 
   4   1   9       24.14       19.88      1.56 o 
   5   1   9      430.25      427.69     10.42 o 
   6   1   9       67.04       58.59      1.63 o 
 -13   2   9      136.81      113.31      4.06 o 
 -12   2   9       23.91       29.49      1.79 o 
 -11   2   9       37.11       28.65      1.98 o 
 -10   2   9       31.32       22.84      1.79 o 
  -9   2   9      170.41      158.48      3.91 o 
  -8   2   9      133.30      121.17      2.66 o 
  -7   2   9      398.26      381.97     13.54 o 
  -6   2   9        7.69        8.78      1.63 o 
  -5   2   9        2.68        5.21      1.66 o 
  -4   2   9      473.42      462.75     12.77 o 
  -3   2   9     1498.80     1401.42     50.73 o 
  -2   2   9       23.46       23.72      1.85 o 
  -1   2   9        0.04        0.08      1.70 o 
   0   2   9       56.04       51.61      2.21 o 
   1   2   9       46.45       49.30      1.65 o 
   2   2   9       65.70       55.85      1.55 o 
   3   2   9      233.52      205.25      3.36 o 
   4   2   9       14.48       16.21      1.62 o 
   5   2   9       34.23       37.49      1.66 o 
   6   2   9        3.69        4.29      1.50 o 
 -13   3   9       24.94       26.22      1.87 o 
 -12   3   9        4.17        5.66      1.84 o 
 -11   3   9       55.54       67.16      2.32 o 
 -10   3   9        2.81        3.24      1.80 o 
  -9   3   9        1.14        0.60      1.71 o 
  -8   3   9        0.31        3.86      1.90 o 
  -7   3   9       13.37       14.29      1.92 o 
  -6   3   9      388.96      343.15     17.21 o 
  -5   3   9      125.16      111.21      3.29 o 
  -4   3   9       15.23       14.39      1.68 o 
  -3   3   9      529.27      521.77     16.49 o 
  -2   3   9       46.91       47.06      1.96 o 
  -1   3   9        1.24        2.27      1.74 o 
   0   3   9       43.24       37.47      1.55 o 
   1   3   9      367.63      373.20      6.05 o 
   2   3   9      589.29      562.92     15.11 o 
   3   3   9       25.85       24.14      1.47 o 
   4   3   9        0.07        2.18      1.37 o 
   5   3   9       25.97       29.41      1.52 o 
   6   3   9        0.26        3.00      1.40 o 
 -13   4   9       14.87       10.35      2.80 o 
 -12   4   9       25.22       29.58      1.84 o 
 -11   4   9       11.43       11.26      1.77 o 
 -10   4   9       76.25       74.40      1.98 o 
  -9   4   9        2.79        4.56      1.87 o 
  -8   4   9       33.62       34.74      1.87 o 
  -7   4   9      141.48      121.19      4.62 o 
  -6   4   9      116.65       86.04      3.44 o 
  -5   4   9        2.50        3.73      1.92 o 
  -4   4   9       36.13       35.20      1.98 o 
  -3   4   9        0.27        2.21      1.58 o 
  -2   4   9        0.47        2.18      1.74 o 
  -1   4   9        7.63        8.34      1.64 o 
   0   4   9     1564.47     1553.10     42.90 o 
   1   4   9      153.52      154.91      3.50 o 
   2   4   9       47.67       61.76      1.63 o 
   3   4   9        7.10        7.78      1.55 o 
   4   4   9       75.89       66.23      2.41 o 
   5   4   9        0.11        0.31      1.25 o 
   6   4   9      108.52      117.38      1.97 o 
 -12   5   9        2.11        5.33      1.69 o 
 -11   5   9       94.31      104.20      2.56 o 
 -10   5   9        0.01        1.09      1.76 o 
  -9   5   9      122.72      120.04      2.51 o 
  -8   5   9        0.14        0.63      1.82 o 
  -7   5   9        8.04       17.95      1.95 o 
  -6   5   9        0.65        0.44      1.69 o 
  -5   5   9      169.21      184.74     10.27 o 
  -4   5   9      245.54      241.72      9.23 o 
  -3   5   9      330.22      340.33     13.56 o 
  -2   5   9       89.26      101.88      2.00 o 
  -1   5   9        2.19        3.96      1.52 o 
   0   5   9       68.06       76.39      1.74 o 
   1   5   9       23.27       28.93      1.54 o 
   2   5   9        1.51        3.26      1.39 o 
   3   5   9        0.90       -0.51      1.36 o 
   4   5   9       31.93       31.92      1.39 o 
   5   5   9        1.98        3.96      1.30 o 
 -12   6   9        9.80       13.59      2.02 o 
 -11   6   9        5.49        5.70      1.87 o 
 -10   6   9        8.19        8.72      1.65 o 
  -9   6   9      215.54      212.39      3.03 o 
  -8   6   9       15.00       14.41      1.71 o 
  -7   6   9      184.10      161.83      5.17 o 
  -6   6   9       33.13       29.64      1.87 o 
  -5   6   9       16.28       16.45      2.92 o 
  -4   6   9        0.32        2.00      1.74 o 
  -3   6   9       55.95       56.26      2.20 o 
  -2   6   9      307.93      317.41     11.20 o 
  -1   6   9      171.00      151.04      5.73 o 
   0   6   9        4.46        5.15      1.50 o 
   1   6   9       80.87       71.99      1.93 o 
   2   6   9       44.81       43.50      1.62 o 
   3   6   9       90.99       96.65      2.12 o 
   4   6   9      120.15      120.28      1.79 o 
   5   6   9       67.42       70.33      1.59 o 
 -11   7   9       23.69       24.72      2.17 o 
 -10   7   9        0.28        3.80      2.16 o 
  -9   7   9        9.99       13.17      2.15 o 
  -8   7   9       15.35       17.50      1.60 o 
  -7   7   9       19.80       24.79      1.77 o 
  -6   7   9       91.03       95.29      2.48 o 
  -5   7   9       83.78       91.76      6.41 o 
  -4   7   9      123.16      107.19      4.95 o 
  -3   7   9       15.21       17.97      1.66 o 
  -2   7   9      270.98      271.02      4.81 o 
  -1   7   9       44.51       41.80      1.61 o 
   0   7   9       14.27       10.89      1.50 o 
   1   7   9       72.41       60.63      2.06 o 
   2   7   9      189.61      174.48      3.05 o 
   3   7   9       54.92       51.99      1.93 o 
   4   7   9       46.83       52.89      2.61 o 
 -10   8   9        1.28        4.01      1.85 o 
  -9   8   9       19.57       14.72      1.97 o 
  -8   8   9        1.31        2.20      2.01 o 
  -7   8   9       51.90       51.04      3.75 o 
  -6   8   9       50.85       46.21      2.76 o 
  -5   8   9        1.49        3.82      1.52 o 
  -4   8   9       85.18       79.84      2.65 o 
  -3   8   9      272.23      250.76      8.02 o 
  -2   8   9       42.59       43.02      1.68 o 
  -1   8   9        0.51        2.46      1.54 o 
   0   8   9       56.82       59.19      2.60 o 
   1   8   9       12.02       10.54      1.38 o 
   2   8   9       64.01       74.61      1.72 o 
   3   8   9       41.48       37.46      1.72 o 
  -9   9   9      151.16      150.54      2.48 o 
  -8   9   9        7.82        9.53      1.90 o 
  -7   9   9        3.86        3.03      2.11 o 
  -6   9   9       24.12       26.41      2.56 o 
  -5   9   9        2.36        2.62      1.91 o 
  -4   9   9        1.09        3.31      2.01 o 
  -3   9   9        1.99        2.95      2.05 o 
  -2   9   9       23.03       19.32      1.96 o 
  -1   9   9       10.97       14.35      1.63 o 
   0   9   9       12.32       17.23      1.78 o 
   1   9   9       17.84       20.14      1.66 o 
   2   9   9        2.35        4.48      1.58 o 
  -8  10   9       10.23       10.34      1.99 o 
  -7  10   9        8.68        8.83      2.12 o 
  -6  10   9       36.70       40.82      2.08 o 
  -5  10   9        0.04        0.40      1.90 o 
  -4  10   9       24.59       24.10      2.14 o 
  -3  10   9        1.55        1.24      1.98 o 
  -2  10   9       10.21        9.13      1.87 o 
  -1  10   9        8.45        9.04      1.76 o 
   0  10   9       97.40      105.02      3.31 o 
   1  10   9        4.78        8.39      1.64 o 
  -6  11   9       32.23       38.74      2.13 o 
  -5  11   9        0.16        2.97      1.86 o 
  -4  11   9       18.78       18.39      1.83 o 
  -3  11   9        5.44        5.33      1.81 o 
  -2  11   9        0.03        2.27      1.74 o 
  -1  11   9       23.51       23.95      1.76 o 
 -12   0  10       98.55      102.18      3.37 o 
 -11   0  10       73.73       65.99      5.97 o 
 -10   0  10       23.15       28.40      2.74 o 
  -9   0  10      124.44      105.33      3.73 o 
  -8   0  10      192.63      194.17      3.11 o 
  -7   0  10      239.24      234.31      4.88 o 
  -6   0  10      132.85      136.57      6.44 o 
  -5   0  10      287.50      280.35     11.69 o 
  -4   0  10       13.96       13.55      2.37 o 
  -3   0  10      107.17      118.70      7.02 o 
  -2   0  10      385.60      362.76     17.71 o 
  -1   0  10        0.87        1.54      2.36 o 
   0   0  10        1.44        2.60      2.21 o 
   1   0  10       61.31       60.84      2.97 o 
   2   0  10       10.30       12.79      2.21 o 
   3   0  10        0.01        0.61      2.04 o 
   4   0  10        4.91        6.47      2.32 o 
   5   0  10        3.89        8.02      4.26 o 
 -12   1  10        9.26       11.09      2.02 o 
 -11   1  10       32.26       30.24      2.05 o 
 -10   1  10        5.63        8.73      1.94 o 
  -9   1  10       24.01       23.76      1.88 o 
  -8   1  10        0.27        3.41      1.69 o 
  -7   1  10       60.85       47.79      1.86 o 
  -6   1  10       14.35       14.81      1.62 o 
  -5   1  10       97.66       97.21      3.48 o 
  -4   1  10       78.36       81.86      2.03 o 
  -3   1  10       27.81       28.22      1.74 o 
  -2   1  10        0.13        0.61      1.64 o 
  -1   1  10      200.58      207.65      9.76 o 
   0   1  10       47.01       48.57      1.96 o 
   1   1  10        3.06        4.80      1.61 o 
   2   1  10       15.16       13.76      1.73 o 
   3   1  10        1.89        5.03      1.55 o 
   4   1  10        1.85        3.58      1.56 o 
   5   1  10        4.07        1.93      3.17 o 
 -12   2  10        0.17        1.54      1.82 o 
 -11   2  10       15.71       20.23      1.96 o 
 -10   2  10        0.50        2.03      1.89 o 
  -9   2  10       81.50       76.29      2.22 o 
  -8   2  10       36.04       35.66      1.86 o 
  -7   2  10       65.18       64.82      2.20 o 
  -6   2  10       13.57       12.71      1.64 o 
  -5   2  10        0.24        0.11      1.59 o 
  -4   2  10        5.57        5.14      1.61 o 
  -3   2  10        0.41        1.40      1.66 o 
  -2   2  10      453.11      465.69     11.19 o 
  -1   2  10        0.38        1.58      1.75 o 
   0   2  10       69.51       71.40      1.86 o 
   1   2  10       14.61       16.63      1.61 o 
   2   2  10        6.56        6.85      1.66 o 
   3   2  10       18.43       17.59      1.43 o 
   4   2  10        7.48        9.89      1.49 o 
 -12   3  10        0.20        1.75      1.80 o 
 -11   3  10        1.08        2.90      1.77 o 
 -10   3  10       60.02       65.12      2.18 o 
  -9   3  10        6.65        5.12      1.95 o 
  -8   3  10        0.00        1.00      1.89 o 
  -7   3  10        0.61        2.78      1.71 o 
  -6   3  10       14.48       17.03      1.73 o 
  -5   3  10       22.10       19.03      1.76 o 
  -4   3  10       23.15       22.29      1.78 o 
  -3   3  10        4.85        2.85      1.73 o 
  -2   3  10       13.13       16.58      1.72 o 
  -1   3  10       13.44       12.29      1.68 o 
   0   3  10       97.57       99.50      1.88 o 
   1   3  10       26.28       27.01      1.70 o 
   2   3  10        4.97        5.12      1.47 o 
   3   3  10        1.73        3.45      1.42 o 
   4   3  10        8.35        7.81      1.44 o 
 -11   4  10        0.73        2.56      1.68 o 
 -10   4  10        6.68        6.20      1.93 o 
  -9   4  10       30.54       24.30      1.98 o 
  -8   4  10       74.64       71.20      2.13 o 
  -7   4  10       10.61       11.49      1.90 o 
  -6   4  10      295.61      284.97     11.72 o 
  -5   4  10       23.60       17.44      1.87 o 
  -4   4  10      235.45      243.08      6.88 o 
  -3   4  10      175.08      186.92      5.70 o 
  -2   4  10       15.91       17.85      1.70 o 
  -1   4  10      148.54      150.06      2.03 o 
   0   4  10       35.16       40.02      1.74 o 
   1   4  10        8.96        6.10      1.50 o 
   2   4  10       44.66       45.07      1.60 o 
   3   4  10        6.28       10.18      1.52 o 
   4   4  10       23.94       23.43      1.49 o 
 -11   5  10        7.33        7.21      1.92 o 
 -10   5  10        0.50        1.38      1.77 o 
  -9   5  10        0.13        1.02      1.75 o 
  -8   5  10        4.67        7.19      1.95 o 
  -7   5  10       67.19       66.91      2.30 o 
  -6   5  10       56.69       51.76      2.17 o 
  -5   5  10      119.47      135.49      2.28 o 
  -4   5  10       11.95       16.09      1.99 o 
  -3   5  10      162.50      185.16      2.97 o 
  -2   5  10        6.74        7.27      1.60 o 
  -1   5  10      121.13      121.60      3.04 o 
   0   5  10       13.26       15.29      1.61 o 
   1   5  10       27.86       26.83      1.94 o 
   2   5  10       45.32       40.42      1.68 o 
   3   5  10       36.63       38.06      1.52 o 
 -10   6  10        3.47        3.88      1.67 o 
  -9   6  10       69.51       73.70      1.97 o 
  -8   6  10       39.53       39.97      2.76 o 
  -7   6  10        1.84        3.81      1.66 o 
  -6   6  10      275.04      278.15      7.62 o 
  -5   6  10       11.62        9.72      1.60 o 
  -4   6  10        0.45        4.13      1.80 o 
  -3   6  10      121.04      109.45      2.63 o 
  -2   6  10       14.66       15.87      1.60 o 
  -1   6  10        0.39        1.62      1.49 o 
   0   6  10        0.39        1.35      1.59 o 
   1   6  10       77.17       76.21      2.35 o 
   2   6  10      141.09      156.49      3.06 o 
   3   6  10       12.16       14.42      1.41 o 
 -10   7  10       24.21       25.05      2.53 o 
  -9   7  10       35.95       35.36      1.95 o 
  -8   7  10       15.65       15.12      1.65 o 
  -7   7  10        3.56        4.25      1.76 o 
  -6   7  10      338.22      329.50     11.57 o 
  -5   7  10        9.82        9.67      1.68 o 
  -4   7  10       47.46       40.31      2.77 o 
  -3   7  10        6.74        7.09      1.68 o 
  -2   7  10       31.67       31.04      1.67 o 
  -1   7  10        5.67        8.01      1.55 o 
   0   7  10      117.67      127.25      1.90 o 
   1   7  10        3.44        2.78      1.40 o 
   2   7  10        2.73        1.87      1.38 o 
  -9   8  10        0.68       -0.16      2.19 o 
  -8   8  10        0.00        1.58      2.10 o 
  -7   8  10       10.91       14.36      1.81 o 
  -6   8  10       16.09       20.24      1.72 o 
  -5   8  10        5.60        7.88      1.65 o 
  -4   8  10       23.48       26.62      1.77 o 
  -3   8  10        1.71        4.31      1.72 o 
  -2   8  10        7.06        7.18      1.74 o 
  -1   8  10       17.05       21.95      1.61 o 
   0   8  10       10.10       12.15      1.52 o 
   1   8  10       12.87       14.42      1.50 o 
  -7   9  10        2.64        3.65      2.07 o 
  -6   9  10        2.47        1.92      1.99 o 
  -5   9  10        1.52       -0.27      3.12 o 
  -4   9  10      101.51      103.26      3.96 o 
  -3   9  10       12.72       11.88      2.02 o 
  -2   9  10        0.08        2.30      1.75 o 
  -1   9  10       34.31       24.50      1.79 o 
   0   9  10        4.64        9.48      4.12 o 
 -11   1  11        0.17        3.45      2.05 o 
 -10   1  11       16.05       17.44      1.96 o 
  -9   1  11        0.00        1.43      1.82 o 
  -8   1  11        0.21        0.93      1.73 o 
  -7   1  11        0.10        1.76      1.57 o 
  -6   1  11        0.09        1.52      1.60 o 
  -5   1  11       25.47       26.18      1.84 o 
  -4   1  11       42.64       41.52      1.82 o 
  -3   1  11        6.05        5.29      1.68 o 
  -2   1  11       21.37       24.60      1.72 o 
  -1   1  11       54.05       59.55      1.93 o 
   0   1  11        2.69        4.79      1.62 o 
   1   1  11       32.66       27.69      1.66 o 
   2   1  11       47.51       50.46      1.89 o 
 -10   2  11        3.80        5.02      1.94 o 
  -9   2  11       53.39       58.66      2.00 o 
  -8   2  11        2.65        2.22      1.74 o 
  -7   2  11       40.85       41.65      1.81 o 
  -6   2  11       21.07       22.73      1.66 o 
  -5   2  11        1.06        1.89      1.84 o 
  -4   2  11        1.49        1.75      1.82 o 
  -3   2  11       70.42       69.73      1.99 o 
  -2   2  11        0.44        1.52      1.67 o 
  -1   2  11        3.44       -0.05      1.60 o 
   0   2  11       14.90       15.51      1.65 o 
   1   2  11        8.22       10.64      1.72 o 
   2   2  11        4.78        7.60      1.66 o 
 -10   3  11        3.98        5.92      1.84 o 
  -9   3  11       11.52       12.23      1.83 o 
  -8   3  11        1.76        2.16      1.79 o 
  -7   3  11        0.46        0.92      1.67 o 
  -6   3  11        3.44        2.41      1.75 o 
  -5   3  11       47.34       46.02      2.57 o 
  -4   3  11        0.80        1.91      1.65 o 
  -3   3  11       17.55       17.00      1.65 o 
  -2   3  11       90.21       89.21      1.93 o 
  -1   3  11        4.24        6.48      1.59 o 
   0   3  11       54.05       51.57      2.24 o 
   1   3  11       66.49       64.25      2.29 o 
   2   3  11        0.61        1.79      1.65 o 
 -10   4  11        0.36        1.72      1.81 o 
  -9   4  11        0.44        3.18      1.85 o 
  -8   4  11       44.44       49.25      1.85 o 
  -7   4  11       33.07       36.40      1.82 o 
  -6   4  11      127.56      130.97      2.68 o 
  -5   4  11      157.40      168.29      3.14 o 
  -4   4  11       26.27       25.53      1.78 o 
  -3   4  11        0.78        2.72      1.68 o 
  -2   4  11       12.14       11.31      1.67 o 
  -1   4  11        2.78        5.21      1.60 o 
   0   4  11        7.89        9.79      1.59 o 
   1   4  11        7.28        6.17      1.67 o 
  -9   5  11       13.40       15.27      1.89 o 
  -8   5  11        1.60        1.09      1.80 o 
  -7   5  11       25.24       24.87      1.82 o 
  -6   5  11       24.03       24.80      1.86 o 
  -5   5  11       55.28       63.07      1.97 o 
  -4   5  11       26.21       23.10      1.80 o 
  -3   5  11       36.51       44.04      1.84 o 
  -2   5  11       81.87       88.71      2.04 o 
  -1   5  11       32.35       31.13      2.00 o 
   0   5  11        8.76        9.08      1.67 o 
   1   5  11       24.10       23.34      1.52 o 
  -8   6  11       56.90       54.02      2.06 o 
  -7   6  11      156.20      149.97      4.41 o 
  -6   6  11      151.29      151.21      6.36 o 
  -5   6  11      102.40      100.46      2.46 o 
  -4   6  11      165.89      159.28      6.68 o 
  -3   6  11       24.48       21.40      1.76 o 
  -2   6  11        4.85        7.74      1.55 o 
  -1   6  11       17.84       20.99      1.72 o 
   0   6  11       20.71       24.04      1.73 o 
  -7   7  11        0.24        1.33      1.84 o 
  -6   7  11        0.20        1.51      1.54 o 
  -5   7  11       61.25       63.76      3.95 o 
  -4   7  11       78.89       78.52      1.98 o 
  -3   7  11       22.43       24.22      1.75 o 
  -2   7  11        3.87        2.58      1.64 o 
  -1   7  11        0.05        2.47      2.39 o 
  -8   0  12      229.22      274.06      9.20 o 
  -7   0  12      252.45      298.60      5.17 o 
  -6   0  12       62.04       66.40      2.72 o 
  -5   0  12        1.18        1.07      2.44 o 
  -4   0  12       92.49       91.97      7.02 o 
  -3   0  12        0.07        0.48      2.44 o 
  -2   0  12        8.78       11.25      2.53 o 
  -1   0  12        0.51        0.92      2.30 o 
  -8   1  12       17.84       21.13      1.90 o 
  -7   1  12        1.40        1.69      1.70 o 
  -6   1  12        0.01        2.06      1.56 o 
  -5   1  12       13.29       11.64      1.70 o 
  -4   1  12        2.84        3.02      1.67 o 
  -3   1  12       16.32       13.96      1.62 o 
  -2   1  12        4.01        4.11      1.70 o 
  -1   1  12        8.56        9.26      1.60 o 
  -8   2  12        2.36        3.70      1.78 o 
  -7   2  12        2.14        1.59      1.69 o 
  -6   2  12       43.20       45.39      1.75 o 
  -5   2  12        1.99        2.57      1.76 o 
  -4   2  12       17.20       23.04      1.76 o 
  -3   2  12       49.29       52.24      1.82 o 
  -2   2  12        0.18        2.18      1.74 o 
  -1   2  12        0.63        3.21      1.94 o 
  -7   3  12       23.37       21.95      1.89 o 
  -6   3  12        1.23        1.73      1.69 o 
  -5   3  12       73.47       76.40      2.33 o 
  -4   3  12        9.40        9.72      1.77 o 
  -3   3  12       59.11       59.38      1.89 o 
  -2   3  12        9.21       15.21      1.85 o 
  -6   4  12        0.32        0.46      1.67 o 
  -5   4  12      104.39      107.81      2.26 o 
  -4   4  12        0.45        4.26      1.72 o 
  -3   4  12        1.85        5.32      1.69 o 
                                                 
